# Supplementary material for: Genome‐wide evolutionary signatures of climate adaptation in spotted sea bass inhabiting different latitudinal regions
Source: Evol Appl. 2023 Apr 27;16(5):1029–43. doi: 10.1111/eva.13551 (PMC10197228; doi:10.1111/eva.13551)
Supplement: Supplementary file 2 — Table S1 [file EVA-16-1029-s001.xlsx]

## Sheet: Table S1
Supplementary Table 1. Basic population genetic parameters for 14 populations
Populationa	Locality	Abbreviation	Latitude	Longitude	Sample Size	Number of Polymorphism Loci	Observed Heterozygosity (Ho)b	Gene Diversity (Hs)a	Fis	Tajima’s D
BB	Fangchenggang	FC	21.40°N	108.37°E	10	2410049	0.212	0.2116	-0.002	0.0695233
BB	Tieshangang	TS	21.35°N	109.33°E	10	2440682	0.2126	0.2127	0.0005	0.0699352
BB	Haikanggang	HK	20.68°N	109.67°E	10	2428817	0.2122	0.2122	0.0004	0.0697544
IM	Zhanjiang	ZJ	21.05°N	110.45°E	5	2027006	0.2153	0.2185	0.0146	0.0714775
IM	Shenzhen	SZ	22.52°N	114.69°E	5	2013725	0.2109	0.2244	0.0598	0.0708674
IM	Shantou	ST	23.25°N	116.92°E	5	2035457	0.2151	0.2202	0.0233	0.0717276
IM	Dongshan	DS	23.77°N	117.69°E	5	2042055	0.2178	0.219	0.0059	0.0720234
IM	Wenzhou	WZ	27.85°N	121.33°E	5	2046888	0.2166	0.2213	0.021	0.0721174
IM	Zhoushan	ZS	29.92°N	122.63°E	5	2039304	0.2165	0.2208	0.0192	0.0719641
IM	Lvsi	LS	32.13°N	121.90°E	5	2038988	0.2168	0.2202	0.0154	0.0719282
IM	Lianyungang	LY	35.02°N	119.43°E	5	2048565	0.2165	0.2211	0.0208	0.0721597
BH	Wendeng	WD	37.02°N	122.03°E	10	2566714	0.2196	0.2202	0.0029	0.0725649
BH	Yantai	YT	37.76°N	121.57°E	10	2566394	0.2216	0.2203	-0.0057	0.0726219
BH	Tianjin	TJ	38.91°N	117.68°E	10	2566658	0.2209	0.2201	-0.0037	0.0726191
a: BB: Beibu Population; IM: Intermediate Population; BH: Bohai Population
b: Parameters were calculated at SNP level (non-polymorphic sites were not included).

## Sheet: Table S2
Supplementary Table 2. Sequencing Outputs
Sample name	Number of Read Pairs	Raw Base(Gbp)	Clean Base(Gbp)	Effective Rate(%)	Base Q30(%)
FC_10	36393884	10.9182	10.8933	99.772	92.08
FC_12	42940157	12.882	12.8494	99.7466	92.29
FC_17	47797931	14.3394	14.2971	99.7051	91.44
FC_23	40954970	12.2865	12.2571	99.7608	91.8
FC_26	39985243	11.9956	11.966	99.7537	92.03
FC_29	37981772	11.3945	11.3704	99.7882	90.64
FC_4	44848108	13.4544	13.4244	99.7766	91.91
FC_41	36822591	11.0468	11.0182	99.7411	91.52
FC_42	38917977	11.6754	11.6491	99.7749	91.89
FC_6	38779798	11.6339	11.6095	99.7899	91.97
HK_10	38296775	11.489	11.4591	99.7393	91.81
HK_11	37466904	11.2401	11.2196	99.8176	90.93
HK_15	41052999	12.3159	12.2922	99.8075	91.64
HK_2	43105905	12.9318	12.9071	99.8089	91.52
HK_4	42930543	12.8792	12.8588	99.842	91.02
HK_5	36572570	10.9718	10.9511	99.8119	91.52
HK_6	43184211	12.9553	12.9335	99.832	91.2
HK_7	40653535	12.1961	12.1722	99.804	91.33
HK_8	41170580	12.3512	12.3209	99.7547	91.57
HK_9	39860759	11.9582	11.9302	99.7659	91.84
LS11	38290871	11.4873	11.2124	97.6072	95.38
LS2	37977216	11.3932	11.0505	96.9921	94.24
LS3	38749522	11.6249	11.4067	98.123	93.7
LS7	37516665	11.255	11.0175	97.8902	94.56
LS9	32763076	9.82892	9.59902	97.6609	94.41
LY14	41266056	12.3798	11.9631	96.6336	94.39
LY21	38321708	11.4965	11.1136	96.6692	93.75
LY42	36099735	10.8299	10.5148	97.0904	93.54
LY43	35229322	10.5688	10.1842	96.3613	93.91
LY7	39149986	11.745	11.4611	97.5832	93.8
ST16	39169673	11.7509	11.3387	96.4925	94.28
ST31	30763425	9.22903	9.02093	97.7451	94.59
ST32	33487234	10.0462	9.7697	97.248	94.69
ST33	38105773	11.4317	11.0842	96.96	94.11
ST34	40278511	12.0836	11.7574	97.3007	94.25
SZ22	35297483	10.5892	10.3179	97.4372	92.54
SZ23	39848651	11.9546	11.6306	97.29	95.29
SZ3	35770924	10.7313	10.4421	97.3049	93.05
SZ4	39014006	11.7042	11.0632	94.5236	95.96
SZ5	36835781	11.0507	6.41549	58.0549	93.85
TJ_1	43925423	13.1776	13.1292	99.6328	91.15
TJ_10	42369695	12.7109	12.6762	99.7271	91.43
TJ_11	46922950	14.0769	13.9917	99.3947	92.06
TJ_12	41806828	12.542	12.4996	99.6618	89.8
TJ_4	42431940	12.7296	12.6975	99.748	91.07
TJ_5	40743368	12.223	12.1961	99.7797	91.29
TJ_6	42726874	12.8181	12.7973	99.8381	91.77
TJ_7	41861430	12.5584	12.5314	99.785	91.25
TJ_8	39202495	11.7607	11.7363	99.7919	91.64
TJ_9	40151965	12.0456	12.0219	99.8033	91.5
TS_17	41322125	12.3966	12.3742	99.8189	90.63
TS_23	37369280	11.2108	11.1892	99.8075	91.12
TS_31	35222023	10.5666	10.5469	99.8138	92.16
TS_33	34823799	10.4471	10.4278	99.8144	91.46
TS_34	38037916	11.4114	11.3912	99.8232	91.41
TS_35	38349302	11.5048	11.4848	99.8262	91.13
TS_36	42199964	12.66	12.6277	99.7451	92.6
TS_37	42621357	12.7864	12.7643	99.827	91.93
TS_4	40505412	12.1516	12.131	99.8302	90.8
TS_6	42219574	12.6659	12.6426	99.8162	91.12
WD_40	39383275	11.815	11.7537	99.481	92.23
WD_41	39542111	11.8626	11.8132	99.5834	91.93
WD_44	42730652	12.8192	12.7445	99.4169	92.17
WD_45	44214532	13.2644	13.1967	99.4897	92.04
WD_46	34916737	10.475	10.4194	99.469	92.28
WD_47	43261266	12.9784	12.8594	99.0829	92.14
WD_48	43781402	13.1344	13.0666	99.4835	92.49
WD_49	45107523	13.5323	13.494	99.7171	92.36
WD_50	37511971	11.2536	11.2164	99.6693	92.07
WD_51	45550209	13.6651	13.6313	99.7527	92.44
WZ1	35720741	10.7162	10.2746	95.8786	94.04
WZ21	38609474	11.5828	11.1975	96.6732	93.62
WZ22	31841142	9.55234	9.22278	96.5499	94.76
WZ24	38050897	11.4153	11.2113	98.2129	94.59
WZ26	35483858	10.6452	10.4416	98.0882	93.96
YT_11	38886800	11.666	11.647	99.8371	91
YT_13	41494077	12.4482	12.4198	99.772	91.64
YT_14	40336185	12.1009	12.0612	99.672	91.45
YT_15	42908299	12.8725	12.847	99.802	91.45
YT_16	40766750	12.23	12.2013	99.765	91.66
YT_17	40679659	12.2039	12.1761	99.7724	91.78
YT_3	36989171	11.0968	11.0747	99.801	91.77
YT_4	51120189	15.3361	15.3115	99.84	91.8
YT_5	38731766	11.6195	11.5974	99.8098	91.66
YT_9	39771775	11.9315	11.9135	99.8485	91.25
ZJ12	38843134	11.6529	11.3536	97.4314	94.22
ZJ3	39977193	11.9932	11.6474	97.1166	94.56
ZJ7	40743396	12.223	11.9317	97.6163	94.34
ZJ8	37883906	11.3652	11.1209	97.8506	94.61
ZJ9	38981583	11.6945	11.3608	97.1466	94.3
ZS19	37774493	11.3323	11.0804	97.7765	94.34
ZS21	32151018	9.64531	9.41428	97.6047	94.22
ZS23	38128779	11.4386	11.1322	97.3215	94.99
ZS24	35482765	10.6448	10.4175	97.8643	94.67
ZS25	35203434	10.561	10.2075	96.6527	94.61
DS1	44907511	13.4723	13.3521	99.1083	93
DS2	45179588	13.5539	13.4077	98.9214	92.69
DS3	37522525	11.2568	11.1579	99.1214	92.97
DS4	47419928	14.226	14.0868	99.0214	92.74
DS5	45069265	13.5208	13.3637	98.8379	92.78
Total/Average	3971125529	1191.34	1173.43	98.4171	92.6118

## Sheet: Table S3
Supplementary Table 3. Suumary of SNP annotation
Effects by impact
Type	Count	Percent
HIGH	4525	0.00035918
LOW	253303	0.0201064
MODERATE	122037	0.00968693
MODIFIER	12218242	0.969847
Effects by functional class
Type	Count	Percent
MISSENSE	123299	0.370161
NONSENSE	2463	0.00739426
SILENT	207334	0.622445
Missense_Silent_ratio	0.594688
Count by effects
Type	Count	Percent
3_prime_UTR_variant	215358	0.0170324
5_prime_UTR_premature_start_codon_gain_variant	7661	0.0006059
5_prime_UTR_variant	51328	0.00405947
downstream_gene_variant	1916294	0.151558
initiator_codon_variant	28	2.21e-06
intergenic_region	3909575	0.309204
intron_variant	4126377	0.326351

## Sheet: Table S4
Supplementary Table 4. Generalized Dissimilarity Modeling (GDM) analysis using geographical and climatic variables
Model summary	Model1		Model2		Model3		Model4		Model5
Removed variable	NA		Dgcc		SSTmin		SSTmed		Dlat
Remaining varibel number	6		5		4		3		2
Model deviance	57.531		56.501		56.232		55.838		55.275
Deviance explained	0.12594		0.12522		0.12499		0.12487		0.1246
Variable details	Deviance	P-value	Deviance	P-value	Deviance	P-value	Deviance	P-value	Deviance	P-value
Dcsl	2.204	0.19	3.941	0.1	3.941	0.09	3.941	0.06	3.941	0.06
Dlat	0	0.78	0	0.83	0	0.81	0	0.73	NA	NA
Dgcc	0	0.96	NA	NA	NA	NA	NA	NA	NA	NA
SSTmax	12.246	0	12.469	0	12.469	0	12.469	0	12.469	0
SSTmed	0	0.91	0	0.85	0	0.83	NA	NA	NA	NA
SSTmin	0	0.81	0	0.89	NA	NA	NA	NA	NA	NA

## Sheet: Table S5
Supplementary Table 5. Pairwise differences of canonical correlation analysis indices among all predictors
Comparison	Beta weight	Validity coefficient	Structure coefficient	Squared structure coefficient	Unique coefficient	Common coefficient	General dominance weights	Pratt measure	Relative weights
Dcsl-Dlat	0.478(-0.172,1.184)	0.139(0.081,0.212)*	0.152(0.087,0.233)*	0.252(0.153,0.348)*	0.025(0.000,0.059)*	0.186(0.105,0.269)*	0.098(0.058,0.139)*	0.471(-0.024,0.995)	0.080(0.050,0.111)*
Dcsl-Dgrd	1.091(-0.135,2.147)	0.027(0.006,0.047)*	0.029(0.007,0.052)*	0.053(0.012,0.090)*	0.030(-0.002,0.063)	0.013(-0.012,0.040)	0.038(0.002,0.070)*	0.901(-0.102,1.770)	0.025(0.007,0.042)*
Dcsl-SSTmax	0.437(-0.228,1.008)	-0.032(-0.093,0.031)	-0.034(-0.102,0.034)	-0.063(-0.183,0.062)	-0.050(-0.112,0.008)	-0.003(-0.076,0.075)	-0.041(-0.117,0.033)	0.344(-0.230,0.837)	-0.080(-0.149,-0.013)*
Dcsl-SSTmed	1.913(0.589,3.157)*	0.125(0.074,0.188)*	0.136(0.080,0.208)*	0.229(0.142,0.315)*	0.021(-0.006,0.056)	0.170(0.097,0.246)*	0.088(0.052,0.126)*	1.471(0.466,2.386)*	0.075(0.049,0.103)*
Dcsl-SSTmin	1.306(0.532,2.087)*	0.185(0.119,0.267)*	0.203(0.128,0.294)*	0.326(0.221,0.420)*	0.028(-0.002,0.066)	0.244(0.152,0.335)*	0.101(0.061,0.141)*	1.027(0.429,1.612)*	0.094(0.065,0.123)*
Dlat-Dgrd	0.613(-0.549,1.727)	-0.112(-0.186,-0.055)*	-0.123(-0.205,-0.059)*	-0.199(-0.300,-0.103)*	0.005(-0.008,0.022)	-0.173(-0.249,-0.093)*	-0.060(-0.097,-0.028)*	0.430(-0.422,1.269)	-0.055(-0.085,-0.029)*
Dlat-SSTmax	-0.041(-0.770,0.660)	-0.171(-0.275,-0.083)*	-0.186(-0.302,-0.089)*	-0.315(-0.472,-0.156)*	-0.075(-0.126,-0.030)*	-0.189(-0.303,-0.084)*	-0.139(-0.205,-0.075)*	-0.127(-0.641,0.383)	-0.160(-0.233,-0.094)*
Dlat-SSTmed	1.435(-0.075,2.965)	-0.014(-0.038,0.006)	-0.016(-0.041,0.007)	-0.023(-0.058,0.010)	-0.004(-0.020,0.010)	-0.016(-0.049,0.017)	-0.010(-0.020,0.001)	1.000(-0.050,2.071)	-0.005(-0.013,0.003)
Dlat-SSTmin	0.828(-0.149,1.825)	0.046(0.020,0.075)*	0.051(0.021,0.082)*	0.074(0.031,0.112)*	0.003(-0.009,0.021)	0.058(0.018,0.095)*	0.003(-0.011,0.013)	0.556(-0.095,1.241)	0.014(0.005,0.022)*
Dgrd-SSTmax	-0.654(-1.287,0.036)	-0.059(-0.120,0.005)	-0.063(-0.131,0.005)	-0.116(-0.231,0.010)	-0.080(-0.130,-0.036)*	-0.016(-0.098,0.070)	-0.079(-0.145,-0.012)*	-0.557(-1.072,0.003)	-0.105(-0.170,-0.042)*
Dgrd-SSTmed	0.822(-0.236,1.894)	0.098(0.049,0.161)*	0.107(0.054,0.178)*	0.176(0.093,0.264)*	-0.009(-0.031,0.007)	0.157(0.082,0.228)*	0.050(0.024,0.082)*	0.570(-0.191,1.328)	0.050(0.028,0.076)*
Dgrd-SSTmin	0.215(-0.524,1.038)	0.158(0.092,0.243)*	0.174(0.098,0.266)*	0.273(0.165,0.376)*	-0.002(-0.012,0.009)	0.231(0.140,0.315)*	0.063(0.035,0.095)*	0.126(-0.411,0.712)	0.069(0.043,0.098)*
SSTmax-SSTmed	1.476(0.505,2.488)*	0.157(0.076,0.253)*	0.170(0.082,0.278)*	0.292(0.144,0.439)*	0.071(0.027,0.122)*	0.173(0.075,0.280)*	0.129(0.068,0.192)*	1.127(0.441,1.850)*	0.155(0.093,0.224)*
SSTmax-SSTmin	0.869(0.353,1.446)*	0.217(0.119,0.333)*	0.237(0.128,0.365)*	0.389(0.222,0.546)*	0.078(0.034,0.129)*	0.247(0.129,0.370)*	0.142(0.081,0.203)*	0.683(0.333,1.074)*	0.174(0.107,0.247)*
SSTmed-SSTmin	-0.607(-1.895,0.729)	0.060(0.031,0.093)*	0.067(0.034,0.101)*	0.097(0.053,0.135)*	0.007(-0.012,0.032)	0.074(0.021,0.121)*	0.013(0.001,0.022)*	-0.444(-1.310,0.445)	0.019(0.010,0.027)*
Note: The 95% confidential intervals are attached in brackets. The asterisks (*) indicate differences which are significant.

## Sheet: Table S6
Supplementary Table 6. Details and annotation of SST-associcated SNP loci
SNP_ID	Chrom	Pos	SSTmax	SSTmin	RDA_P_Value	Effect	Impact	Gene_ID	Genbank_ID	Gene_Symbol	Description
snp2450	HiC_scaffold_1	346341	22.0662	13.7416	0.000136354	intron_variant	MODIFIER	evm.model.scaffold_100.102	436760	rpl35a	ribosomal protein L35a
snp2506	HiC_scaffold_1	350399	15.8235	20.2339	0.000133714	upstream_gene_variant	MODIFIER	evm.model.scaffold_100.102	436760	rpl35a	ribosomal protein L35a
snp4243	HiC_scaffold_1	600067	41.227	26.4376	1.12001e-05
snp4244	HiC_scaffold_1	600131	26.0073	18.9527	0.000361913
snp5784	HiC_scaffold_1	835043	25.7744	10.6455	6.32445e-05	upstream_gene_variant	MODIFIER	evm.model.scaffold_100.68	556707	LOC556707	protein MB21D2
snp5784	HiC_scaffold_1	835043	25.7744	10.6455	6.32445e-05	intron_variant	MODIFIER	evm.model.scaffold_100.67	792889	parl	presenilin associated rhomboid like
snp8370	HiC_scaffold_1	1321553	20.2806	-2.57845	0.000606826	intron_variant	MODIFIER	evm.model.scaffold_100.35	565988	plekhg2	pleckstrin homology domain containing, family G (with RhoGef domain) member 2
snp16349	HiC_scaffold_1	2134367	22.1794	10.0647	0.000582997
snp18793	HiC_scaffold_1	2373029	28.0131	11.64	0.000619697	downstream_gene_variant	MODIFIER	evm.model.scaffold_16.2	100124616	zgc:171927	zgc:171927
snp3402007	HiC_scaffold_10	6553	31.368	18.2374	0.000248045
snp3402144	HiC_scaffold_10	15212	25.7352	20.3675	0.000878775
snp3402451	HiC_scaffold_10	55321	29.985	21.8778	3.11732e-06	downstream_gene_variant	MODIFIER	evm.model.scaffold_105.104	322815	ubr7	ubiquitin protein ligase E3 component n-recognin 7
snp3402743	HiC_scaffold_10	88239	29.8133	17.8705	2.04555e-06	upstream_gene_variant	MODIFIER	evm.model.scaffold_105.101	567930	ppp4r4	protein phosphatase 4, regulatory subunit 4
snp3403168	HiC_scaffold_10	192642	24.704	19.0082	0.000164402	intron_variant	MODIFIER	evm.model.scaffold_105.94	567039	cdc42bpb	CDC42 binding protein kinase beta (DMPK-like)
snp3403721	HiC_scaffold_10	331578	32.0457	16.2716	2.57347e-05	upstream_gene_variant	MODIFIER	evm.model.scaffold_105.84	792715	inf2	inverted formin 2
snp3405097	HiC_scaffold_10	641493	68.8813	43.9301	2.91382e-07
snp3405101	HiC_scaffold_10	641636	51.9831	49.7953	4.296e-07
snp3410652	HiC_scaffold_10	1236301	30.846	16.2294	0.000181896
snp3413126	HiC_scaffold_10	1469680	34.15	10.3257	0.000375423
snp3677340	HiC_scaffold_10	15893219	21.3399	29.8433	0.000675934	downstream_gene_variant	MODIFIER	evm.model.scaffold_1.40	569581	mut	methylmalonyl CoA mutase
snp3677340	HiC_scaffold_10	15893219	21.3399	29.8433	0.000675934	downstream_gene_variant	MODIFIER	evm.model.scaffold_1.39	569628	opn8b	opsin 8, group member b
snp3865760	HiC_scaffold_11	9689227	22.401	2.96262	0.00011728	intron_variant	MODIFIER	evm.model.scaffold_60.61	556752	itgb8	integrin, beta 8
snp4089526	HiC_scaffold_12	2081	46.4688	35.1624	5.5876e-06
snp4089893	HiC_scaffold_12	79931	23.0526	7.12293	0.000126372	missense_variant	MODERATE	evm.model.scaffold_113.4	568468	fat2	FAT atypical cadherin 2
snp4089893	HiC_scaffold_12	79931	23.0526	7.12293	0.000126372	upstream_gene_variant	MODIFIER	evm.model.scaffold_113.5	568468	fat2	FAT atypical cadherin 2
snp4090731	HiC_scaffold_12	227539	22.7393	13.8022	5.96139e-05	downstream_gene_variant	MODIFIER	evm.model.scaffold_113.10
snp4091348	HiC_scaffold_12	332368	17.6016	25.0161	7.19674e-06	upstream_gene_variant	MODIFIER	evm.model.scaffold_113.16	30676	glra1	glycine receptor, alpha 1
snp4091596	HiC_scaffold_12	377570	25.09	23.633	0.000183788
snp4092042	HiC_scaffold_12	444013	32.637	19.2857	5.52531e-05
snp4092051	HiC_scaffold_12	445833	34.951	23.4735	2.58465e-05
snp4092746	HiC_scaffold_12	557721	25.5874	14.3927	0.000284496	intron_variant	MODIFIER	evm.model.scaffold_113.26	556701	cplx2	complexin 2
snp4093344	HiC_scaffold_12	658247	11.8878	20.5935	0.000360176
snp4094322	HiC_scaffold_12	817347	21.4407	17.8518	0.000135832
snp4094894	HiC_scaffold_12	896780	19.1977	20.1958	0.000347638
snp4098593	HiC_scaffold_12	1405268	39.0312	36.8631	1.11993e-07
snp4098743	HiC_scaffold_12	1422015	22.5534	11.0653	1.82468e-05
snp4098744	HiC_scaffold_12	1422053	28.2479	31.6646	4.85954e-05
snp4100023	HiC_scaffold_12	1585930	22.2053	20.5793	0.000432335
snp4100778	HiC_scaffold_12	1647853	21.0743	10.9049	0.00076699
snp4102376	HiC_scaffold_12	1844567	30.0593	17.6878	4.29967e-07	downstream_gene_variant	MODIFIER	evm.model.scaffold_346.6	431727	mgat4b	alpha-1,3-mannosyl-glycoprotein 4-beta-N-acetylglucosaminyltransferase B
snp4112214	HiC_scaffold_12	2623066	26.296	12.353	0.000986636	upstream_gene_variant	MODIFIER	evm.model.scaffold_227.4	324574	wu:fc33b09	wu:fc33b09
snp4112214	HiC_scaffold_12	2623066	26.296	12.353	0.000986636	missense_variant	MODERATE	evm.model.scaffold_227.3	30239	neurog1	neurogenin 1
snp4464382	HiC_scaffold_12	25295293	35.8807	18.7568	0.000120428
snp4464384	HiC_scaffold_12	25295390	27.1492	31.7601	0.000151012
snp4466173	HiC_scaffold_12	25521365	33.0063	21.7989	1.07693e-05
snp4484057	HiC_scaffold_13	1892020	24.178	9.02432	0.000996785
snp4484603	HiC_scaffold_13	1955687	38.3241	27.7817	8.04129e-06
snp4484609	HiC_scaffold_13	1956719	21.8932	10.1017	0.000157758
snp4484701	HiC_scaffold_13	1967862	48.3658	40.1395	1.96649e-06
snp4490443	HiC_scaffold_13	2616713	20.4521	8.0781	0.000945058	intron_variant	MODIFIER	evm.model.scaffold_114.32	101886435	LOC101886435	inactive dipeptidyl peptidase 10-like
snp4500015	HiC_scaffold_13	3659405	10.6249	21.0797	0.000609762	intron_variant	MODIFIER	evm.model.scaffold_55.70	555362	tns1b	tensin 1b
snp4500194	HiC_scaffold_13	3682319	20.3205	19.4927	0.000815837
snp4500269	HiC_scaffold_13	3692977	29.5376	29.2383	6.87677e-05
snp4500745	HiC_scaffold_13	3751009	85.6367	68.1757	8.83033e-08
snp4500746	HiC_scaffold_13	3751033	68.1571	29.2937	3.24695e-06
snp4500828	HiC_scaffold_13	3759740	24.0619	10.4349	0.000940569
snp4501007	HiC_scaffold_13	3777934	21.7052	12.6285	0.000821637
snp4501072	HiC_scaffold_13	3785440	21.1836	13.4939	9.55381e-05
snp4501297	HiC_scaffold_13	3810321	43.3928	23.8374	2.02832e-05
snp4501802	HiC_scaffold_13	3872611	26.4815	14.7497	0.000853825	intron_variant	MODIFIER	evm.model.scaffold_55.67	403039	igfbp5b	insulin-like growth factor binding protein 5b
snp4502148	HiC_scaffold_13	3919132	34.2656	9.40999	0.000325092	downstream_gene_variant	MODIFIER	evm.model.scaffold_55.65
snp4502148	HiC_scaffold_13	3919132	34.2656	9.40999	0.000325092	downstream_gene_variant	MODIFIER	evm.model.scaffold_55.64	100333073	slc4a3	solute carrier family 4 member 3
snp4502678	HiC_scaffold_13	3961278	24.302	20.3779	0.0003427
snp4502809	HiC_scaffold_13	3971020	22.5741	22.6648	0.00027618
snp4502954	HiC_scaffold_13	3980841	26.4699	14.3765	0.000156001
snp4504222	HiC_scaffold_13	4103467	24.4601	28.9005	0.000987095	upstream_gene_variant	MODIFIER	evm.model.scaffold_55.61
snp4505260	HiC_scaffold_13	4189155	58.9585	37.5367	4.62109e-06	downstream_gene_variant	MODIFIER	evm.model.scaffold_55.60	359833	tfpia	tissue factor pathway inhibitor a
snp4505260	HiC_scaffold_13	4189155	58.9585	37.5367	4.62109e-06	intron_variant	MODIFIER	evm.model.scaffold_55.58	445508	calcrla	calcitonin receptor-like a
snp4505261	HiC_scaffold_13	4189214	36.5859	20.1182	2.19093e-05	downstream_gene_variant	MODIFIER	evm.model.scaffold_55.60	359833	tfpia	tissue factor pathway inhibitor a
snp4505261	HiC_scaffold_13	4189214	36.5859	20.1182	2.19093e-05	intron_variant	MODIFIER	evm.model.scaffold_55.58	445508	calcrla	calcitonin receptor-like a
snp4505433	HiC_scaffold_13	4207780	23.5232	28.5754	6.91708e-05	intron_variant	MODIFIER	evm.model.scaffold_55.58	445508	calcrla	calcitonin receptor-like a
snp4506732	HiC_scaffold_13	4312884	44.3436	27.241	1.91418e-05	intron_variant	MODIFIER	evm.model.scaffold_55.52	553765	pcbp3	poly(rC) binding protein 3
snp4506734	HiC_scaffold_13	4312967	23.5648	25.6505	0.000500899	intron_variant	MODIFIER	evm.model.scaffold_55.52	553765	pcbp3	poly(rC) binding protein 3
snp4512806	HiC_scaffold_13	4838812	24.1355	20.1924	0.000738401
snp4512855	HiC_scaffold_13	4844678	42.3091	37.6981	0.000483678
snp4513877	HiC_scaffold_13	4936065	42.8326	37.9426	2.33946e-06
snp4514265	HiC_scaffold_13	4972951	21.0021	17.1845	0.00071566
snp4718309	HiC_scaffold_13	18056012	20.275	-4.61659	0.000237323
snp4791745	HiC_scaffold_13	21975414	78.6545	53.0546	1.61972e-07
snp4791747	HiC_scaffold_13	21975446	60.89	41.0282	3.04889e-07
snp4791749	HiC_scaffold_13	21975482	66.0501	49.5032	1.10964e-07
snp4796554	HiC_scaffold_13	22372974	27.9598	19.7402	0.000480187	intron_variant	MODIFIER	evm.model.scaffold_295.16	100006614	kcnh3	potassium voltage-gated channel, subfamily H (eag-related), member 3
snp4798176	HiC_scaffold_13	22554749	34.6087	26.1681	0.000184446	intron_variant	MODIFIER	evm.model.scaffold_202.38	558595	akap11	A kinase (PRKA) anchor protein 11
snp4802492	HiC_scaffold_13	23163609	22.845	13.7153	0.000318709	intron_variant	MODIFIER	evm.model.scaffold_202.12	30119	frzb	frizzled related protein
snp4804568	HiC_scaffold_13	23504884	17.5666	21.3828	0.000145494	upstream_gene_variant	MODIFIER	evm.model.scaffold_149.7	560808	htr2aa	5-hydroxytryptamine (serotonin) receptor 2A, genome duplicate a
snp4806313	HiC_scaffold_13	23797440	30.1726	22.983	9.11434e-07
snp4806586	HiC_scaffold_13	23818319	21.9102	6.79981	1.21911e-05	upstream_gene_variant	MODIFIER	evm.model.scaffold_149.22	100150287	or64a1	odorant receptor, family 64, subfamily A, member 1
snp4806707	HiC_scaffold_13	23831904	31.2203	22.506	1.42336e-07
snp4807399	HiC_scaffold_13	23982096	21.3674	16.0466	0.000275113	intron_variant	MODIFIER	evm.model.scaffold_149.30	100002220	enox1	ecto-NOX disulfide-thiol exchanger 1
snp4809514	HiC_scaffold_14	355	90.4546	69.3768	4.1242e-08
snp4809522	HiC_scaffold_14	1395	103.247	66.7051	7.07867e-08
snp4809906	HiC_scaffold_14	65975	30.936	22.1497	4.64446e-05
snp4810111	HiC_scaffold_14	116072	24.3496	16.3254	0.000590151	upstream_gene_variant	MODIFIER	evm.model.scaffold_91.12.3	100536902	lsp1a	lymphocyte specific protein 1 a
snp4810148	HiC_scaffold_14	117709	80.8564	60.7838	3.00599e-08	upstream_gene_variant	MODIFIER	evm.model.scaffold_91.12.3	100536902	lsp1a	lymphocyte specific protein 1 a
snp4810151	HiC_scaffold_14	118043	40.4963	27.6247	1.71465e-07	upstream_gene_variant	MODIFIER	evm.model.scaffold_91.12.3	100536902	lsp1a	lymphocyte specific protein 1 a
snp4810338	HiC_scaffold_14	156140	31.6916	29.7447	1.67357e-05	downstream_gene_variant	MODIFIER	evm.model.scaffold_91.12.3	100536902	lsp1a	lymphocyte specific protein 1 a
snp4810338	HiC_scaffold_14	156140	31.6916	29.7447	1.67357e-05	upstream_gene_variant	MODIFIER	evm.model.scaffold_91.13	100003572	tnnt3b	troponin T type 3b (skeletal, fast)
snp4810941	HiC_scaffold_14	245209	83.8341	47.5835	4.1242e-08	intron_variant	MODIFIER	evm.model.scaffold_91.20	100150428	cacna2d4b	calcium channel, voltage-dependent, alpha 2/delta subunit 4b
snp4811458	HiC_scaffold_14	343228	92.8261	61.1152	4.68424e-08	intron_variant	MODIFIER	evm.model.scaffold_91.30	100329793	si:dkey-234i14.3	si:dkey-234i14.3
snp4811458	HiC_scaffold_14	343228	92.8261	61.1152	4.68424e-08	downstream_gene_variant	MODIFIER	evm.model.scaffold_91.31	792865	glg1a	golgi glycoprotein 1a
snp4811657	HiC_scaffold_14	380193	36.2738	27.2102	5.29945e-05	5_prime_UTR_variant	MODIFIER	evm.model.scaffold_91.32	100329327	rfwd3	ring finger and WD repeat domain 3
snp4811657	HiC_scaffold_14	380193	36.2738	27.2102	5.29945e-05	downstream_gene_variant	MODIFIER	evm.model.scaffold_91.34	101886393	LOC101886393	mitogen-activated protein kinase kinase kinase 11-like
snp4811877	HiC_scaffold_14	398077	32.4378	31.0443	1.89571e-05	downstream_gene_variant	MODIFIER	evm.model.scaffold_91.37	101884766	tmed6	transmembrane p24 trafficking protein 6
snp4811961	HiC_scaffold_14	407575	25.1679	27.2627	0.000105965	upstream_gene_variant	MODIFIER	evm.model.scaffold_91.38	101884766	tmed6	transmembrane p24 trafficking protein 6
snp4811961	HiC_scaffold_14	407575	25.1679	27.2627	0.000105965	upstream_gene_variant	MODIFIER	evm.model.scaffold_91.39
snp4811961	HiC_scaffold_14	407575	25.1679	27.2627	0.000105965	synonymous_variant	LOW	evm.model.scaffold_91.40	436875	zdhhc7	zinc finger DHHC-type palmitoyltransferase 7
snp4812219	HiC_scaffold_14	461082	30.2854	10.3447	0.000736379	5_prime_UTR_variant	MODIFIER	evm.model.scaffold_91.42	100334979	tdrd12	tudor domain containing 12
snp4813209	HiC_scaffold_14	615550	32.881	24.1345	0.000231798
snp4813426	HiC_scaffold_14	647479	18.9279	21.419	0.000122701
snp4813448	HiC_scaffold_14	649651	86.6478	64.6178	5.68009e-08
snp4813452	HiC_scaffold_14	649860	51.4849	48.504	3.78104e-07
snp4813691	HiC_scaffold_14	677188	27.9485	27.5803	2.48323e-05	intron_variant	MODIFIER	evm.model.scaffold_91.58	101882451	LOC101882451	neuronal acetylcholine receptor subunit alpha-7-like
snp4813952	HiC_scaffold_14	710523	30.8652	18.9531	0.00020312	synonymous_variant	LOW	evm.model.scaffold_91.59	793551	spg11	SPG11 vesicle trafficking associated, spatacsin
snp4814783	HiC_scaffold_14	811734	21.64	20.1724	0.000301125
snp4815375	HiC_scaffold_14	883342	28.5082	14.3791	0.000366622
snp4816418	HiC_scaffold_14	1014745	33.3266	21.6625	0.000317061	intron_variant	MODIFIER	evm.model.scaffold_91.71	793767	znf609a	zinc finger protein 609a
snp4818543	HiC_scaffold_14	1247987	18.1248	22.0271	9.2187e-05	upstream_gene_variant	MODIFIER	evm.model.scaffold_91.98	550590	zgc:113019	zgc:113019
snp4823303	HiC_scaffold_14	1642027	34.262	15.2871	0.000685181	intron_variant	MODIFIER	evm.model.scaffold_91.126	564106	si:dkey-219c3.2	si:dkey-219c3.2
snp4823667	HiC_scaffold_14	1677137	15.7754	21.442	0.000819961	intron_variant	MODIFIER	evm.model.scaffold_91.128	795008	si:ch211-269c21.2	si:ch211-269c21.2
snp4823878	HiC_scaffold_14	1695597	28.5652	22.1826	1.4192e-05	intron_variant	MODIFIER	evm.model.scaffold_91.128	795008	si:ch211-269c21.2	si:ch211-269c21.2
snp4824226	HiC_scaffold_14	1721368	47.1387	30.3194	1.64754e-08	intron_variant	MODIFIER	evm.model.scaffold_91.128	795008	si:ch211-269c21.2	si:ch211-269c21.2
snp4825797	HiC_scaffold_14	1857001	37.7662	16.0785	0.00092785	intron_variant	MODIFIER	evm.model.scaffold_91.137	100149130	ptprb	protein tyrosine phosphatase receptor type b
snp4825797	HiC_scaffold_14	1857001	37.7662	16.0785	0.00092785	upstream_gene_variant	MODIFIER	evm.model.scaffold_91.138.1	436931	frs2b	fibroblast growth factor receptor substrate 2b
snp4826353	HiC_scaffold_14	1921401	21.9137	14.5706	0.000860871	intron_variant	MODIFIER	evm.model.scaffold_91.145	368436	celsr1a	cadherin EGF LAG seven-pass G-type receptor 1a
snp4826777	HiC_scaffold_14	1958465	12.8128	21.5331	0.000280631
snp4827183	HiC_scaffold_14	1973853	37.5539	34.0321	1.71098e-05	downstream_gene_variant	MODIFIER	evm.model.scaffold_91.147	286830	lamb1a	laminin, beta 1a
snp4827267	HiC_scaffold_14	1976101	18.57	23.1574	0.000383641	3_prime_UTR_variant	MODIFIER	evm.model.scaffold_91.147	286830	lamb1a	laminin, beta 1a
snp4832051	HiC_scaffold_14	2370854	31.0132	18.9002	0.000211135	upstream_gene_variant	MODIFIER	evm.model.scaffold_36.11.1	326908	hmg20a	high mobility group 20A
snp4832370	HiC_scaffold_14	2400621	22.4954	7.96626	0.000261723
snp4878495	HiC_scaffold_14	5122961	40.6883	4.17512	0.000978379	intron_variant	MODIFIER	evm.model.scaffold_36.122	553179	kitlga	kit ligand a
snp5064258	HiC_scaffold_14	16341318	20.5813	12.1338	0.000609059
snp5064436	HiC_scaffold_14	16362342	27.3179	13.872	0.000165195
snp5107058	HiC_scaffold_14	19626135	23.1454	10.0732	0.000611677
snp5123260	HiC_scaffold_14	20944311	30.7102	16.9335	0.00015706
snp5123397	HiC_scaffold_14	20962811	22.8409	27.3313	9.47049e-05
snp5128071	HiC_scaffold_14	21339309	27.6232	13.133	8.8047e-05	intron_variant	MODIFIER	evm.model.scaffold_35.143	406824	sf3b3	splicing factor 3b, subunit 3
snp5129174	HiC_scaffold_14	21477053	23.0966	3.87958	0.000227992	intron_variant	MODIFIER	evm.model.scaffold_35.148	327327	n4bp1	nedd4 binding protein 1
snp5129766	HiC_scaffold_14	21520936	54.9627	35.3761	1.22419e-06
snp5131769	HiC_scaffold_14	21687635	47.584	26.6344	1.81018e-05
snp5133267	HiC_scaffold_14	21820240	21.6576	13.9998	0.000207816	synonymous_variant	LOW	evm.model.scaffold_35.152_evm.model.scaffold_35.151	566696	si:ch211-216l23.1	si:ch211-216l23.1
snp5136747	HiC_scaffold_14	22146248	20.7488	18.4258	0.000394891
snp5137313	HiC_scaffold_14	22201876	46.9658	22.225	6.1734e-05	upstream_gene_variant	MODIFIER	evm.model.scaffold_35.169	768288	cyp2x9	cytochrome P450, family 2, subfamily X, polypeptide 9
snp5137313	HiC_scaffold_14	22201876	46.9658	22.225	6.1734e-05	upstream_gene_variant	MODIFIER	evm.model.scaffold_35.170	334752	psme3ip1	proteasome activator subunit 3 interacting protein 1
snp5137993	HiC_scaffold_14	22251207	23.2258	15.7625	0.000344472	intron_variant	MODIFIER	evm.model.scaffold_35.171	565225	cpne2	copine II
snp5138590	HiC_scaffold_14	22296442	4.90076	21.1372	0.000810366	missense_variant	MODERATE	evm.model.scaffold_35.174	100537594	myhz2	myosin heavy chain, fast skeletal muscle-like
snp5138953	HiC_scaffold_14	22312535	95.3435	64.1712	6.56559e-08
snp5138955	HiC_scaffold_14	22312706	21.5785	21.7542	0.000433908
snp5138956	HiC_scaffold_14	22312730	48.8907	21.5686	5.84244e-07
snp5139064	HiC_scaffold_14	22324772	48.5096	32.058	1.69581e-08
snp5139380	HiC_scaffold_14	22350167	28.2023	15.5068	0.000264048	upstream_gene_variant	MODIFIER	evm.model.scaffold_228.28	558132	si:dkey-12e7.4	si:dkey-12e7.4
snp5139380	HiC_scaffold_14	22350167	28.2023	15.5068	0.000264048	downstream_gene_variant	MODIFIER	evm.model.scaffold_228.27	393691	calb2a	calbindin 2a
snp5140319	HiC_scaffold_14	22424979	38.4306	31.5317	0.000281721	intron_variant	MODIFIER	evm.model.scaffold_228.23	557988	hydin	HYDIN axonemal central pair apparatus protein
snp5141656	HiC_scaffold_14	22508230	21.5506	22.8593	0.000483822
snp5141719	HiC_scaffold_14	22512909	25.1194	13.6295	0.000271401
snp5142094	HiC_scaffold_14	22537296	28.0589	13.0816	0.000108246	intron_variant	MODIFIER	evm.model.scaffold_228.20	565258	necab2	N-terminal EF-hand calcium binding protein 2
snp5142555	HiC_scaffold_14	22570011	23.2861	14.2683	0.000765914	intron_variant	MODIFIER	evm.model.scaffold_228.20	565258	necab2	N-terminal EF-hand calcium binding protein 2
snp5144062	HiC_scaffold_14	22685921	25.1851	32.3435	6.20798e-06	upstream_gene_variant	MODIFIER	evm.model.scaffold_228.15	100004307	nrn1la	neuritin 1-like a
snp5144124	HiC_scaffold_14	22691216	35.1808	34.4789	6.98882e-06
snp5145077	HiC_scaffold_14	22760563	22.6113	14.1479	0.000293033	upstream_gene_variant	MODIFIER	evm.model.scaffold_228.13.3	449827	nutf2	nuclear transport factor 2
snp5145077	HiC_scaffold_14	22760563	22.6113	14.1479	0.000293033	intron_variant	MODIFIER	evm.model.scaffold_228.12	565917	tsnaxip1	translin-associated factor X interacting protein 1
snp5145418	HiC_scaffold_14	22786752	26.7766	16.1104	0.000269337	intron_variant	MODIFIER	evm.model.scaffold_228.11	793293	ranbp10	RAN binding protein 10
snp5145577	HiC_scaffold_14	22798429	34.424	26.6085	3.86124e-06
snp5147244	HiC_scaffold_14	22934693	30.2207	32.2859	2.94242e-05	3_prime_UTR_variant	MODIFIER	evm.model.scaffold_228.3	569887	klhdc4	kelch domain containing 4
snp5147365	HiC_scaffold_14	22941123	32.6677	21.9122	7.54432e-05	intron_variant	MODIFIER	evm.model.scaffold_228.3	569887	klhdc4	kelch domain containing 4
snp5155241	HiC_scaffold_14	23527277	27.0817	12.3031	0.000631778
snp5160873	HiC_scaffold_14	23995683	21.6754	14.6777	2.00777e-05	upstream_gene_variant	MODIFIER	evm.model.scaffold_103.84	560466	btbd10a	BTB (POZ) domain containing 10a
snp5160873	HiC_scaffold_14	23995683	21.6754	14.6777	2.00777e-05	upstream_gene_variant	MODIFIER	evm.model.scaffold_103.83
snp5190372	HiC_scaffold_14	26427361	37.9068	21.4725	7.17246e-05	intron_variant	MODIFIER	evm.model.scaffold_172.15.1	791147	zgc:158868	zgc:158868
snp5191741	HiC_scaffold_14	26624321	14.8749	21.4123	0.000277607	intron_variant	MODIFIER	evm.model.scaffold_172.21	324530	ppp6r3	protein phosphatase 6, regulatory subunit 3
snp5401434	HiC_scaffold_15	14571528	20.5536	13.0963	0.000503017	downstream_gene_variant	MODIFIER	evm.model.scaffold_13.97	101884193	pcyox1l	prenylcysteine oxidase 1 like
snp5401434	HiC_scaffold_15	14571528	20.5536	13.0963	0.000503017	5_prime_UTR_variant	MODIFIER	evm.model.scaffold_13.96	100149876	crebrf	creb3 regulatory factor
snp5695825	HiC_scaffold_16	7063318	32.1785	22.6321	0.00058206	intron_variant	MODIFIER	evm.model.scaffold_37.74	558311	slc45a2	solute carrier family 45 member 2
snp6079869	HiC_scaffold_17	10849404	26.0308	18.477	0.000759066
snp6079967	HiC_scaffold_17	10866778	29.7698	26.4413	0.000410599	downstream_gene_variant	MODIFIER	evm.model.scaffold_40.33	556170	LOC556170	uncharacterized LOC556170
snp6253635	HiC_scaffold_17	20427398	21.6715	17.5357	1.15729e-05
snp6424518	HiC_scaffold_18	8502332	29.5734	21.5824	5.98055e-05
snp6430225	HiC_scaffold_18	9034375	32.6653	13.4212	0.000612823
snp6430548	HiC_scaffold_18	9068822	18.5532	23.8653	0.000147056
snp6554805	HiC_scaffold_19	4546558	22.3113	-4.75893	0.000876091	downstream_gene_variant	MODIFIER	evm.model.scaffold_116.100
snp6554805	HiC_scaffold_19	4546558	22.3113	-4.75893	0.000876091	downstream_gene_variant	MODIFIER	evm.model.scaffold_116.99	65225	ctsd	cathepsin D
snp6783585	HiC_scaffold_19	17257701	24.8914	10.3601	0.00054943
snp6818435	HiC_scaffold_19	19573101	17.7121	23.2697	0.000402225
snp6818731	HiC_scaffold_19	19599171	28.3733	15.5307	3.23772e-05
snp6819635	HiC_scaffold_19	19682666	22.2956	19.6433	4.6325e-06	intron_variant	MODIFIER	evm.model.scaffold_130.84	793756	grid1a	glutamate receptor, ionotropic, delta 1a
snp6821443	HiC_scaffold_19	19860212	20.5417	13.0102	8.93291e-05
snp6822798	HiC_scaffold_19	20056636	75.2516	39.7027	1.91467e-06	upstream_gene_variant	MODIFIER	evm.model.scaffold_130.65_evm.model.scaffold_130.64	100333998	si:ch211-277e21.2	si:ch211-277e21.2
snp6823106	HiC_scaffold_19	20104357	24.0572	29.0814	0.000247327	intron_variant	MODIFIER	evm.model.scaffold_130.65_evm.model.scaffold_130.64	100333998	si:ch211-277e21.2	si:ch211-277e21.2
snp6823238	HiC_scaffold_19	20133632	20.3394	14.063	0.000130241	intron_variant	MODIFIER	evm.model.scaffold_130.65_evm.model.scaffold_130.64	100333998	si:ch211-277e21.2	si:ch211-277e21.2
snp6825768	HiC_scaffold_19	20660640	59.9485	23.6253	1.02001e-05
snp405139	HiC_scaffold_2	1354627	28.4319	14.2002	0.000429706
snp7144575	HiC_scaffold_20	18791779	26.3152	16.6037	0.000711279	intron_variant	MODIFIER	evm.model.scaffold_152.36.1	100330186	LOC100330186	coiled-coil domain-containing protein 136-like
snp7145368	HiC_scaffold_20	19050666	51.556	38.5811	4.31999e-06	intron_variant	MODIFIER	evm.model.scaffold_152.24	565194	stab2	stabilin 2
snp7145923	HiC_scaffold_20	19194708	35.0275	6.63416	8.55132e-05	downstream_gene_variant	MODIFIER	evm.model.scaffold_152.7	503566	drd4-rs	dopamine receptor D4 related sequence
snp7200496	HiC_scaffold_21	3228237	25.0651	11.4699	0.000131367	intron_variant	MODIFIER	evm.model.scaffold_85.44	100535393	LOC100535393	protein unc-13 homolog B-like
snp7203222	HiC_scaffold_21	3709970	27.2916	6.95367	0.000151718	intron_variant	MODIFIER	evm.model.scaffold_85.22	102467218	adamts3	ADAM metallopeptidase with thrombospondin type 1 motif, 3
snp7519980	HiC_scaffold_21	24866674	22.1577	16.0525	0.000406433	intron_variant	MODIFIER	evm.model.scaffold_0.113	569891	nsmfb	NMDA receptor synaptonuclear signaling and neuronal migration factor b
snp7542959	HiC_scaffold_22	182902	43.967	19.5159	1.5859e-07	intron_variant	MODIFIER	evm.model.scaffold_169.10_evm.model.scaffold_169.9	406774	sec23a	Sec23 homolog A, coat complex II component
snp7544014	HiC_scaffold_22	488817	30.6616	18.15	0.000143968	downstream_gene_variant	MODIFIER	evm.model.scaffold_169.33
snp7544014	HiC_scaffold_22	488817	30.6616	18.15	0.000143968	intron_variant	MODIFIER	evm.model.scaffold_169.34	30709	tyro3	TYRO3 protein tyrosine kinase
snp7544611	HiC_scaffold_22	649372	26.6323	15.9115	0.000453037	upstream_gene_variant	MODIFIER	evm.model.scaffold_169.44	447903	dhrs13a.2	dehydrogenase/reductase (SDR family) member 13a, tandem duplicate 2
snp7544611	HiC_scaffold_22	649372	26.6323	15.9115	0.000453037	intron_variant	MODIFIER	evm.model.scaffold_169.45	492491	dhrs13a.1	dehydrogenase/reductase (SDR family) member 13a, tandem duplicate 1
snp7544611	HiC_scaffold_22	649372	26.6323	15.9115	0.000453037	downstream_gene_variant	MODIFIER	evm.model.scaffold_169.46	550239	hikeshi	heat shock protein nuclear import factor hikeshi
snp7546816	HiC_scaffold_22	1057983	20.5225	8.23688	0.000743034	intron_variant	MODIFIER	evm.model.scaffold_169.65	557123	prkd1	protein kinase D1
snp7548024	HiC_scaffold_22	1214688	24.2416	18.1505	0.000257184
snp7548302	HiC_scaffold_22	1254648	20.3792	13.4478	0.000543316
snp7549280	HiC_scaffold_22	1366105	20.6325	30.7155	0.00050892
snp7555446	HiC_scaffold_22	2047302	31.7878	25.8535	3.03609e-05	intron_variant	MODIFIER	evm.model.scaffold_132.34_evm.model.scaffold_132.35	559348	syne2b	spectrin repeat containing, nuclear envelope 2b
snp7555446	HiC_scaffold_22	2047302	31.7878	25.8535	3.03609e-05	intron_variant	MODIFIER	evm.model.scaffold_132.35.1	559348	syne2b	spectrin repeat containing, nuclear envelope 2b
snp7555493	HiC_scaffold_22	2054301	20.2739	14.0765	0.000147996	synonymous_variant	LOW	evm.model.scaffold_132.34_evm.model.scaffold_132.35	559348	syne2b	spectrin repeat containing, nuclear envelope 2b
snp7555493	HiC_scaffold_22	2054301	20.2739	14.0765	0.000147996	synonymous_variant	LOW	evm.model.scaffold_132.35.1	559348	syne2b	spectrin repeat containing, nuclear envelope 2b
snp7555773	HiC_scaffold_22	2100321	30.3044	34.4635	0.000147457	intron_variant	MODIFIER	evm.model.scaffold_132.36.1	559348	syne2b	spectrin repeat containing, nuclear envelope 2b
snp7556295	HiC_scaffold_22	2174272	45.2252	39.8604	2.29314e-06
snp7556386	HiC_scaffold_22	2183362	41.3493	31.4796	2.30131e-05
snp7801075	HiC_scaffold_22	17340410	25.4349	7.23929	0.000216376	intron_variant	MODIFIER	evm.model.scaffold_68.2	569363	tpo	thyroid peroxidase
snp7826704	HiC_scaffold_22	19023327	23.7687	12.8294	0.000149719	intron_variant	MODIFIER	evm.model.scaffold_68.54_evm.model.scaffold_68.55	563509	alk	ALK receptor tyrosine kinase
snp7882257	HiC_scaffold_23	3052	21.1163	22.1298	0.000360615
snp7885035	HiC_scaffold_23	645567	15.8572	22.7186	0.000376004	intron_variant	MODIFIER	evm.model.scaffold_242.7	140819	ptprfa	protein tyrosine phosphatase receptor type Fa
snp7885415	HiC_scaffold_23	739835	32.4766	18.1252	0.000794238
snp7885600	HiC_scaffold_23	768862	24.3518	29.8741	0.000178324	intron_variant	MODIFIER	evm.model.scaffold_356.6	407659	st3gal3b	ST3 beta-galactoside alpha-2,3-sialyltransferase 3b
snp7885603	HiC_scaffold_23	769733	21.0121	25.2376	0.000849047	intron_variant	MODIFIER	evm.model.scaffold_356.6	407659	st3gal3b	ST3 beta-galactoside alpha-2,3-sialyltransferase 3b
snp7893655	HiC_scaffold_23	2336595	20.4359	6.89685	0.000145834	intron_variant	MODIFIER	evm.model.scaffold_124.47	445406	ect2	epithelial cell transforming 2
snp7893751	HiC_scaffold_23	2354231	30.4973	22.7273	0.000127549	downstream_gene_variant	MODIFIER	evm.model.scaffold_124.47	445406	ect2	epithelial cell transforming 2
snp7894843	HiC_scaffold_23	2527641	31.3819	29.9004	0.000500199
snp7895350	HiC_scaffold_23	2575412	22.4665	4.82097	0.000800462
snp7895547	HiC_scaffold_23	2597342	35.8191	28.2764	5.4702e-05
snp7899685	HiC_scaffold_23	3141801	24.0837	15.1704	0.000244365
snp7899733	HiC_scaffold_23	3150213	21.1325	20.0234	0.000357591
snp7901057	HiC_scaffold_23	3295225	22.1103	10.3441	0.00094109	intron_variant	MODIFIER	evm.model.scaffold_21.8	101885785	LOC101885785	inactive N-acetylated-alpha-linked acidic dipeptidase-like protein 2
snp7901198	HiC_scaffold_23	3313537	26.3687	8.2118	0.000743914	intron_variant	MODIFIER	evm.model.scaffold_21.8	101885785	LOC101885785	inactive N-acetylated-alpha-linked acidic dipeptidase-like protein 2
snp7901261	HiC_scaffold_23	3319660	25.2713	9.22768	0.000755889	intron_variant	MODIFIER	evm.model.scaffold_21.8	101885785	LOC101885785	inactive N-acetylated-alpha-linked acidic dipeptidase-like protein 2
snp7901488	HiC_scaffold_23	3344929	23.1116	8.13753	0.000575758
snp7901600	HiC_scaffold_23	3360266	24.1587	11.011	0.000641576
snp7901746	HiC_scaffold_23	3377753	25.2233	8.11214	0.000736889
snp7911031	HiC_scaffold_23	4451881	23.8245	16.7173	0.00025158
snp7962889	HiC_scaffold_23	8480225	43.5584	40.2342	5.288e-06	upstream_gene_variant	MODIFIER	evm.model.scaffold_9.339	100002633	LOC100002633	serine-rich adhesin for platelets-like
snp7962889	HiC_scaffold_23	8480225	43.5584	40.2342	5.288e-06	upstream_gene_variant	MODIFIER	evm.model.scaffold_9.338	100319138	ipo13b	importin 13b
snp7962890	HiC_scaffold_23	8480255	38.6634	27.7853	7.4953e-06	upstream_gene_variant	MODIFIER	evm.model.scaffold_9.339	100002633	LOC100002633	serine-rich adhesin for platelets-like
snp7962890	HiC_scaffold_23	8480255	38.6634	27.7853	7.4953e-06	upstream_gene_variant	MODIFIER	evm.model.scaffold_9.338	100319138	ipo13b	importin 13b
snp7962903	HiC_scaffold_23	8481082	49.7196	42.1111	4.17817e-06	upstream_gene_variant	MODIFIER	evm.model.scaffold_9.339	100002633	LOC100002633	serine-rich adhesin for platelets-like
snp7962903	HiC_scaffold_23	8481082	49.7196	42.1111	4.17817e-06	5_prime_UTR_premature_start_codon_gain_variant	LOW	evm.model.scaffold_9.338	100319138	ipo13b	importin 13b
snp7962903	HiC_scaffold_23	8481082	49.7196	42.1111	4.17817e-06	5_prime_UTR_variant	MODIFIER	evm.model.scaffold_9.338	100319138	ipo13b	importin 13b
snp7963671	HiC_scaffold_23	8548068	25.5826	10.897	0.00059154	upstream_gene_variant	MODIFIER	evm.model.scaffold_9.333	492484	cyp2n13	cytochrome P450, family 2, subfamily N, polypeptide 13
snp7963671	HiC_scaffold_23	8548068	25.5826	10.897	0.00059154	intron_variant	MODIFIER	evm.model.scaffold_9.332	569245	cyp2ad3	cytochrome P450, family 2, subfamily AD, polypeptide 3
snp7963671	HiC_scaffold_23	8548068	25.5826	10.897	0.00059154	upstream_gene_variant	MODIFIER	evm.model.scaffold_9.331	393592	cyp2p9	cytochrome P450, family 2, subfamily P, polypeptide 9
snp8234110	HiC_scaffold_23	25064350	26.1872	19.4017	2.6822e-06	intron_variant	MODIFIER	evm.model.scaffold_38.36.1	553558	phactr3b	phosphatase and actin regulator 3b
snp8234878	HiC_scaffold_23	25120065	29.935	9.12952	6.80089e-07	intron_variant	MODIFIER	evm.model.scaffold_38.38	557026	adcy1a	adenylate cyclase 1a
snp8239363	HiC_scaffold_23	25551349	19.7657	23.7667	0.000233824
snp8241311	HiC_scaffold_23	25701977	34.4818	21.5721	0.000753511
snp8242195	HiC_scaffold_23	25759649	36.0805	34.6326	0.000211654	intron_variant	MODIFIER	evm.model.scaffold_96.14	101883387	tspan1	tetraspanin 1
snp8243011	HiC_scaffold_23	25833492	49.0598	29.826	2.05053e-05
snp8243019	HiC_scaffold_23	25833953	54.2385	32.6004	2.33745e-06
snp8243022	HiC_scaffold_23	25834018	51.3404	27.5142	1.72929e-06
snp8246595	HiC_scaffold_23	26207990	25.3921	23.5901	2.83056e-05	intron_variant	MODIFIER	evm.model.scaffold_96.22	100001267	mast2	microtubule associated serine/threonine kinase 2
snp8269172	HiC_scaffold_24	1337862	27.8196	13.458	0.000194542	upstream_gene_variant	MODIFIER	evm.model.scaffold_154.31_evm.model.scaffold_154.29_evm.model.scaffold_154.30	402949	slc30a6	solute carrier family 30 member 6
snp8269172	HiC_scaffold_24	1337862	27.8196	13.458	0.000194542	upstream_gene_variant	MODIFIER	evm.model.scaffold_154.32_evm.model.scaffold_154.33	322462	sult6b1	sulfotransferase family, cytosolic, 6b, member 1
snp8272125	HiC_scaffold_24	1595674	32.966	10.7716	0.00045402
snp8584484	HiC_scaffold_24	21930751	30.7805	13.9574	0.000450105
snp8594454	HiC_scaffold_24	22819374	20.5859	11.7509	0.000527926	intron_variant	MODIFIER	evm.model.scaffold_260.7_evm.model.scaffold_260.8	562072	ltbp1	latent transforming growth factor beta binding protein 1
snp8594666	HiC_scaffold_24	22850874	24.6551	15.564	0.000157901	downstream_gene_variant	MODIFIER	evm.model.scaffold_260.9	317640	ttc27	tetratricopeptide repeat domain 27
snp8596663	HiC_scaffold_24	23225786	28.6428	7.63417	0.000410048	intron_variant	MODIFIER	evm.model.scaffold_117.56	565386	pla2g4f.2	phospholipase A2, group IVF, tandem duplicate 2
snp8601150	HiC_scaffold_24	23988326	20.1477	10.8023	0.000280246	intron_variant	MODIFIER	evm.model.scaffold_117.37	437019	pcca	propionyl-CoA carboxylase subunit alpha
snp8604164	HiC_scaffold_24	24501218	20.609	5.69723	4.52046e-05	intron_variant	MODIFIER	evm.model.scaffold_117.13	80973	cdk1	cyclin-dependent kinase 1
snp8604428	HiC_scaffold_24	24563656	21.7313	13.4204	0.000381249	intron_variant	MODIFIER	evm.model.scaffold_117.12.1	445166	ctu2	cytosolic thiouridylase subunit 2 homolog (S. pombe)
snp8604536	HiC_scaffold_24	24577988	24.0009	16.5565	0.000455216	upstream_gene_variant	MODIFIER	evm.model.scaffold_117.12.1	445166	ctu2	cytosolic thiouridylase subunit 2 homolog (S. pombe)
snp8604536	HiC_scaffold_24	24577988	24.0009	16.5565	0.000455216	upstream_gene_variant	MODIFIER	evm.model.scaffold_117.11	101883270	LOC101883270	uncharacterized LOC101883270
snp8604536	HiC_scaffold_24	24577988	24.0009	16.5565	0.000455216	upstream_gene_variant	MODIFIER	evm.model.scaffold_117.10	100334524	rnf166	ring finger protein 166
snp8605489	HiC_scaffold_24	24798298	51.5486	33.9421	1.54883e-06	intron_variant	MODIFIER	evm.model.scaffold_117.1	394245	slc2a15a	solute carrier family 2 member 15a
snp8605490	HiC_scaffold_24	24798310	27.232	17.6365	6.35531e-06	intron_variant	MODIFIER	evm.model.scaffold_117.1	394245	slc2a15a	solute carrier family 2 member 15a
snp770517	HiC_scaffold_3	1148273	6.27377	20.2904	4.88604e-05
snp770990	HiC_scaffold_3	1203823	34.1757	21.9531	2.27084e-05
snp774612	HiC_scaffold_3	1458410	22.4566	8.87412	6.4699e-05
snp933457	HiC_scaffold_3	10133970	23.8344	27.3494	0.000379668	intron_variant	MODIFIER	evm.model.scaffold_15.52
snp933457	HiC_scaffold_3	10133970	23.8344	27.3494	0.000379668	downstream_gene_variant	MODIFIER	evm.model.scaffold_15.53	406682	znf330	zinc finger protein 330
snp1164138	HiC_scaffold_3	24599124	34.2402	32.3611	0.000192314	downstream_gene_variant	MODIFIER	evm.model.scaffold_29.107	799259	LOC799259	high-affinity choline transporter 1-like
snp1164147	HiC_scaffold_3	24599696	29.8041	19.7993	0.000288919	downstream_gene_variant	MODIFIER	evm.model.scaffold_29.107	799259	LOC799259	high-affinity choline transporter 1-like
snp1218755	HiC_scaffold_4	683324	22.9082	17.8577	0.000172293
snp1220564	HiC_scaffold_4	1074848	23.0006	1.9552	0.000335562
snp1221475	HiC_scaffold_4	1184378	21.0195	-0.17117	3.89482e-05	5_prime_UTR_premature_start_codon_gain_variant	LOW	evm.model.scaffold_33.67	571722	LOC571722	phospholipid phosphatase-related protein type 4-like
snp1221475	HiC_scaffold_4	1184378	21.0195	-0.17117	3.89482e-05	5_prime_UTR_variant	MODIFIER	evm.model.scaffold_33.67	571722	LOC571722	phospholipid phosphatase-related protein type 4-like
snp1221494	HiC_scaffold_4	1186190	25.2791	5.97367	4.21492e-05	upstream_gene_variant	MODIFIER	evm.model.scaffold_33.67	571722	LOC571722	phospholipid phosphatase-related protein type 4-like
snp1221494	HiC_scaffold_4	1186190	25.2791	5.97367	4.21492e-05	upstream_gene_variant	MODIFIER	evm.model.scaffold_33.66
snp1223371	HiC_scaffold_4	1463718	20.9243	15.137	0.000466416
snp1482473	HiC_scaffold_4	19406442	25.1195	15.9645	0.000812978
snp1482524	HiC_scaffold_4	19407391	33.1194	20.3004	2.30888e-05
snp1482547	HiC_scaffold_4	19408082	22.1138	25.6172	0.000115047
snp1482550	HiC_scaffold_4	19408150	20.4341	15.2072	0.000117434
snp1643720	HiC_scaffold_5	11770499	3.97202	22.6643	0.00065432	downstream_gene_variant	MODIFIER	evm.model.scaffold_184.11	100136865	abcb4	ATP-binding cassette, sub-family B (MDR/TAP), member 4
snp1876698	HiC_scaffold_6	1689	21.8329	12.0982	0.000247813
snp1876700	HiC_scaffold_6	1723	22.9444	15.2497	0.000344367
snp1877076	HiC_scaffold_6	69815	23.9053	9.4198	0.000435868	intron_variant	MODIFIER	evm.model.scaffold_139.4	568484	grm6a	glutamate receptor, metabotropic 6a
snp1877124	HiC_scaffold_6	78332	36.2968	12.2085	0.000435868	upstream_gene_variant	MODIFIER	evm.model.scaffold_139.5	317639	tsr2	TSR2 ribosome maturation factor
snp1877225	HiC_scaffold_6	91800	40.8161	23.7124	2.09966e-05	downstream_gene_variant	MODIFIER	evm.model.scaffold_139.5	317639	tsr2	TSR2 ribosome maturation factor
snp1877225	HiC_scaffold_6	91800	40.8161	23.7124	2.09966e-05	intron_variant	MODIFIER	evm.model.scaffold_139.6	566605	srpk3	SRSF protein kinase 3
snp1877242	HiC_scaffold_6	95650	27.0994	15.1028	0.000366784	intron_variant	MODIFIER	evm.model.scaffold_139.6	566605	srpk3	SRSF protein kinase 3
snp1877504	HiC_scaffold_6	149599	27.7044	11.4054	0.000704317
snp1877608	HiC_scaffold_6	175622	27.9072	13.5326	0.000124594	upstream_gene_variant	MODIFIER	evm.model.scaffold_139.9	566367	abcd1	ATP-binding cassette, sub-family D (ALD), member 1
snp1877608	HiC_scaffold_6	175622	27.9072	13.5326	0.000124594	intron_variant	MODIFIER	evm.model.scaffold_139.10	566367	abcd1	ATP-binding cassette, sub-family D (ALD), member 1
snp1877780	HiC_scaffold_6	192402	54.2166	46.5307	8.0911e-07	intron_variant	MODIFIER	evm.model.scaffold_139.13	799619	ccdc120a	coiled-coil domain containing 120a
snp1877815	HiC_scaffold_6	195792	30.6839	19.4602	2.58499e-05	intron_variant	MODIFIER	evm.model.scaffold_139.13	799619	ccdc120a	coiled-coil domain containing 120a
snp1877912	HiC_scaffold_6	215356	39.0646	21.7959	2.82152e-05	downstream_gene_variant	MODIFIER	evm.model.scaffold_139.15_evm.model.scaffold_139.16	564853	hcfc1a	host cell factor C1a
snp1877957	HiC_scaffold_6	217343	38.1049	24.9966	3.04522e-05	downstream_gene_variant	MODIFIER	evm.model.scaffold_139.15_evm.model.scaffold_139.16	564853	hcfc1a	host cell factor C1a
snp1877958	HiC_scaffold_6	217351	51.9238	26.627	3.61685e-06	downstream_gene_variant	MODIFIER	evm.model.scaffold_139.15_evm.model.scaffold_139.16	564853	hcfc1a	host cell factor C1a
snp1878867	HiC_scaffold_6	454230	23.7573	7.93489	0.00029102	intron_variant	MODIFIER	evm.model.scaffold_139.39_evm.model.scaffold_139.40	796857	magixa	MAGI family member, X-linked a
snp1879817	HiC_scaffold_6	761236	26.7429	12.8885	0.000280526	downstream_gene_variant	MODIFIER	evm.model.scaffold_139.61
snp1881202	HiC_scaffold_6	944469	28.9524	8.79	0.000479268	3_prime_UTR_variant	MODIFIER	evm.model.scaffold_139.65	777629	st14b	ST14 transmembrane serine protease matriptase b
snp1882481	HiC_scaffold_6	1145732	31.8137	22.8237	2.9172e-05	intron_variant	MODIFIER	evm.model.scaffold_139.76	322056	sulf2b	sulfatase 2b
snp1882676	HiC_scaffold_6	1174173	27.4955	11.8996	0.000510792
snp1888091	HiC_scaffold_6	1782551	22.4912	12.2382	4.51835e-06	intron_variant	MODIFIER	evm.model.scaffold_141.3.2	100330415	si:dkey-96f10.1	si:dkey-96f10.1
snp1890987	HiC_scaffold_6	2075626	17.8941	23.3795	0.00055622	intron_variant	MODIFIER	evm.model.scaffold_141.16	791170	nol4lb	nucleolar protein 4-like b
snp1891471	HiC_scaffold_6	2136006	28.0391	13.8482	4.30675e-06	upstream_gene_variant	MODIFIER	evm.model.scaffold_141.17
snp1897673	HiC_scaffold_6	2568984	20.8608	11.6838	0.000567904
snp2142256	HiC_scaffold_6	18282921	23.1187	24.476	0.000597678
snp2142310	HiC_scaffold_6	18285308	24.3927	16.5334	0.000493728	downstream_gene_variant	MODIFIER	evm.model.scaffold_175.31	556042	prkar2aa	protein kinase, cAMP-dependent, regulatory, type II, alpha A
snp2143033	HiC_scaffold_6	18328518	29.4994	14.5252	1.65707e-06	upstream_gene_variant	MODIFIER	evm.model.scaffold_175.30	378960	mgll	monoglyceride lipase
snp2143391	HiC_scaffold_6	18345534	68.6671	49.6325	3.56264e-07	intron_variant	MODIFIER	evm.model.scaffold_175.29	100005108	slc26a6	solute carrier family 26 member 6
snp2143842	HiC_scaffold_6	18363470	45.9156	29.1805	3.99402e-05	intron_variant	MODIFIER	evm.model.scaffold_175.28	558704	LOC558704	novel protein similar to solute carrier family 26, member 5 (slc26a5)
snp2177942	HiC_scaffold_6	20550639	21.6505	15.3282	8.02191e-05
snp2178160	HiC_scaffold_6	20575367	33.1058	19.3661	0.000829921
snp2197444	HiC_scaffold_6	22225878	25.9392	40.9686	0.000456276	intron_variant	MODIFIER	evm.model.scaffold_197.11_evm.model.scaffold_197.13	101886563	cpne9	copine family member IX
snp2198992	HiC_scaffold_6	22366809	75.5794	55.9325	1.15855e-07	upstream_gene_variant	MODIFIER	evm.model.scaffold_197.19	797351	krt5	keratin 5
snp2199023	HiC_scaffold_6	22370328	21.123	12.5462	1.45762e-07	upstream_gene_variant	MODIFIER	evm.model.scaffold_197.19	797351	krt5	keratin 5
snp2199107	HiC_scaffold_6	22376990	23.7515	28.8297	4.23714e-05
snp2199274	HiC_scaffold_6	22394013	26.9964	24.6351	6.95237e-05	upstream_gene_variant	MODIFIER	evm.model.scaffold_197.20	797433	krt8	keratin 8
snp2202707	HiC_scaffold_6	22687167	38.6817	19.9236	0.000818769
snp2203467	HiC_scaffold_6	22765178	34.9455	23.9053	8.11295e-05
snp2204316	HiC_scaffold_6	22822399	30.5037	16.0591	0.000747233	intron_variant	MODIFIER	evm.model.scaffold_115.7	799189	klhdc8b	kelch domain containing 8B
snp2205634	HiC_scaffold_6	22921586	20.2367	12.734	0.000808869	synonymous_variant	LOW	evm.model.scaffold_115.11.4	324335	usp19	ubiquitin specific peptidase 19
snp2207234	HiC_scaffold_6	23041393	46.1391	33.7254	1.56448e-06	downstream_gene_variant	MODIFIER	evm.model.scaffold_115.15	406598	pik3cg	phosphatidylinositol-4,5-bisphosphate 3-kinase, catalytic subunit gamma
snp2207235	HiC_scaffold_6	23041398	49.8673	36.8061	7.2166e-07	downstream_gene_variant	MODIFIER	evm.model.scaffold_115.15	406598	pik3cg	phosphatidylinositol-4,5-bisphosphate 3-kinase, catalytic subunit gamma
snp2207282	HiC_scaffold_6	23044686	23.2549	8.07703	0.000953765	downstream_gene_variant	MODIFIER	evm.model.scaffold_115.15	406598	pik3cg	phosphatidylinositol-4,5-bisphosphate 3-kinase, catalytic subunit gamma
snp2221911	HiC_scaffold_6	24319475	28.6388	11.9738	0.000691892	downstream_gene_variant	MODIFIER	evm.model.scaffold_115.79	791704	zgc:153759	zgc:153759
snp2224177	HiC_scaffold_6	24418022	25.252	18.5405	0.000120773	intron_variant	MODIFIER	evm.model.scaffold_258.3	100334231	plch2a	phospholipase C, eta 2a
snp2227299	HiC_scaffold_6	24772554	68.5966	40.5613	1.5359e-07	upstream_gene_variant	MODIFIER	evm.model.scaffold_258.9	30101	skia	v-ski avian sarcoma viral oncogene homolog a
snp2227300	HiC_scaffold_6	24772562	98.0728	36.6164	1.96766e-07	upstream_gene_variant	MODIFIER	evm.model.scaffold_258.9	30101	skia	v-ski avian sarcoma viral oncogene homolog a
snp2231567	HiC_scaffold_6	25294707	28.6287	8.82632	0.000157746	intron_variant	MODIFIER	evm.model.scaffold_165.23	797337	kcnab2a	potassium voltage-gated channel, shaker-related subfamily, beta member 2 a
snp2234121	HiC_scaffold_6	25655217	21.407	10.3365	0.000821954	downstream_gene_variant	MODIFIER	evm.model.scaffold_165.7.1	450008	trappc6b	trafficking protein particle complex subunit 6B
snp2234121	HiC_scaffold_6	25655217	21.407	10.3365	0.000821954	downstream_gene_variant	MODIFIER	evm.model.scaffold_165.6
snp2243262	HiC_scaffold_7	1248538	24.5549	13.8198	0.000360144
snp2246628	HiC_scaffold_7	1717834	30.7876	8.53842	0.000303194	synonymous_variant	LOW	evm.model.scaffold_20.4	335654	camk1ga	calcium/calmodulin-dependent protein kinase IGa
snp2246628	HiC_scaffold_7	1717834	30.7876	8.53842	0.000303194	upstream_gene_variant	MODIFIER	evm.model.scaffold_20.5	100332674	usp48	ubiquitin specific peptidase 48
snp2282181	HiC_scaffold_7	4627063	22.0105	55.1499	0.000244325	intron_variant	MODIFIER	evm.model.scaffold_20.136	571349	cntn4	contactin 4
snp2292973	HiC_scaffold_7	5673256	31.0572	24.7213	0.000189656	intron_variant	MODIFIER	evm.model.scaffold_20.163	114833	mitfb	melanocyte inducing transcription factor b
snp2313883	HiC_scaffold_7	6988270	22.7426	12.6988	7.50463e-06	intron_variant	MODIFIER	evm.model.scaffold_167.5	100331190	LOC100331190	metabotropic glutamate receptor 7
snp2658417	HiC_scaffold_7	28251649	43.392	34.5944	2.88263e-06	intron_variant	MODIFIER	evm.model.scaffold_128.33	567095	ptprt	protein tyrosine phosphatase receptor type T
snp2659446	HiC_scaffold_7	28405857	25.0096	19.2194	0.00019151	intron_variant	MODIFIER	evm.model.scaffold_128.31	567095	ptprt	protein tyrosine phosphatase receptor type T
snp2659643	HiC_scaffold_7	28429678	51.4619	36.8341	6.8838e-07
snp2659644	HiC_scaffold_7	28429711	61.5691	45.6598	6.28782e-07
snp2660418	HiC_scaffold_7	28536225	20.7707	1.88014	0.000610737
snp2660932	HiC_scaffold_7	28607906	25.7268	17.9103	8.14997e-05
snp2660934	HiC_scaffold_7	28608435	53.4672	29.7238	1.89747e-06
snp2661154	HiC_scaffold_7	28640352	10.0212	22.434	0.000985283	upstream_gene_variant	MODIFIER	evm.model.scaffold_128.27
snp2661313	HiC_scaffold_7	28670487	29.1479	22.4538	0.000110675	intron_variant	MODIFIER	evm.model.scaffold_128.27
snp2661368	HiC_scaffold_7	28678457	26.8812	21.8695	0.000210185	intron_variant	MODIFIER	evm.model.scaffold_128.27
snp2662165	HiC_scaffold_7	28822953	38.7028	21.3511	0.000200733
snp2662455	HiC_scaffold_7	28879067	20.6651	9.79697	0.00086442	upstream_gene_variant	MODIFIER	evm.model.scaffold_128.22	324520	abraa	actin binding Rho activating protein a
snp2662596	HiC_scaffold_7	28915111	27.9569	11.9325	4.67735e-07	intron_variant	MODIFIER	evm.model.scaffold_128.21	570923	rims4	regulating synaptic membrane exocytosis 4
snp2662874	HiC_scaffold_7	28986909	31.174	20.8438	3.17067e-05	upstream_gene_variant	MODIFIER	evm.model.scaffold_128.13	559691	tgm8	transglutaminase 8
snp2663350	HiC_scaffold_7	29055355	22.6179	12.2194	0.000689957
snp2663387	HiC_scaffold_7	29062007	21.8615	18.2435	2.56014e-06	upstream_gene_variant	MODIFIER	evm.model.scaffold_128.8	393164	chmp4ba	charged multivesicular body protein 4Ba
snp2663452	HiC_scaffold_7	29075664	30.4868	9.3843	1.8139e-05	downstream_gene_variant	MODIFIER	evm.model.scaffold_128.8	393164	chmp4ba	charged multivesicular body protein 4Ba
snp2663452	HiC_scaffold_7	29075664	30.4868	9.3843	1.8139e-05	intron_variant	MODIFIER	evm.model.scaffold_128.5	387530	ahcy	adenosylhomocysteinase
snp2667424	HiC_scaffold_8	128463	20.8718	18.549	7.91672e-06
snp2895556	HiC_scaffold_8	12839274	29.1895	-0.152541	1.96726e-06	missense_variant	MODERATE	evm.model.scaffold_237.6
snp2895556	HiC_scaffold_8	12839274	29.1895	-0.152541	1.96726e-06	downstream_gene_variant	MODIFIER	evm.model.scaffold_237.5
snp2971668	HiC_scaffold_9	1163265	29.9121	13.1264	0.000114674	intron_variant	MODIFIER	evm.model.scaffold_163.31	100148804	muc5.1	mucin 5.1, oligomeric mucus/gel-forming
snp2971668	HiC_scaffold_9	1163265	29.9121	13.1264	0.000114674	upstream_gene_variant	MODIFIER	evm.model.scaffold_18.1	100148804	muc5.1	mucin 5.1, oligomeric mucus/gel-forming
snp2975799	HiC_scaffold_9	1587298	42.4753	13.0201	4.55906e-05	intron_variant	MODIFIER	evm.model.scaffold_18.16	798974	nadsyn1	NAD synthetase 1
snp3170213	HiC_scaffold_9	15672577	32.1566	26.8456	0.00015399	upstream_gene_variant	MODIFIER	evm.model.scaffold_30.97	100038797	rhcga	Rh family, C glycoprotein a
snp3388653	HiC_scaffold_9	29515149	28.4616	18.6056	3.33388e-06	missense_variant	MODERATE	evm.model.scaffold_51.111	100000278	LOC100000278	uncharacterized LOC100000278
snp3392424	HiC_scaffold_9	29917560	21.2786	14.5235	0.000955392	downstream_gene_variant	MODIFIER	evm.model.scaffold_51.123	100149571	brsk2b	BR serine/threonine kinase 2b
snp3394288	HiC_scaffold_9	30101280	35.869	21.4907	0.0003598
snp3395458	HiC_scaffold_9	30226250	39.9123	21.2195	3.16483e-05
snp3397072	HiC_scaffold_9	30434077	21.5591	12.5544	1.79078e-05	downstream_gene_variant	MODIFIER	evm.model.scaffold_51.149	368254	paqr8	progestin and adipoQ receptor family member VIII
snp3397072	HiC_scaffold_9	30434077	21.5591	12.5544	1.79078e-05	upstream_gene_variant	MODIFIER	evm.model.scaffold_51.150
snp3397771	HiC_scaffold_9	30535216	20.1364	20.6414	0.000441809
snp3398065	HiC_scaffold_9	30547305	21.8075	24.3127	0.000219736
snp3399237	HiC_scaffold_9	30727385	35.4476	15.9392	0.000529457
snp3399785	HiC_scaffold_9	30877184	43.2133	38.7537	9.84494e-06	downstream_gene_variant	MODIFIER	evm.model.scaffold_51.179	503946	fhod1	formin homology 2 domain containing 1
snp3399785	HiC_scaffold_9	30877184	43.2133	38.7537	9.84494e-06	upstream_gene_variant	MODIFIER	evm.model.scaffold_51.180	503946	fhod1	formin homology 2 domain containing 1
snp3400924	HiC_scaffold_9	31094058	21.4459	21.0732	7.5521e-05	synonymous_variant	LOW	evm.model.scaffold_293.14	798746	vps13c	vacuolar protein sorting 13 homolog C
snp3401119	HiC_scaffold_9	31130818	38.912	23.8104	8.2579e-05	intron_variant	MODIFIER	evm.model.scaffold_293.12	791196	trpm1a	transient receptor potential cation channel, subfamily M, member 1a
snp3401195	HiC_scaffold_9	31137974	37.112	19.4229	0.000157193	intron_variant	MODIFIER	evm.model.scaffold_293.12	791196	trpm1a	transient receptor potential cation channel, subfamily M, member 1a
snp3401246	HiC_scaffold_9	31159728	23.5792	21.9346	6.71193e-06	downstream_gene_variant	MODIFIER	evm.model.scaffold_293.10	562614	zdhhc1	zinc finger DHHC-type containing 1
snp3401527	HiC_scaffold_9	31222682	27.5142	13.0158	0.000956311	upstream_gene_variant	MODIFIER	evm.model.scaffold_293.8	334098	hsd11b2	hydroxysteroid (11-beta) dehydrogenase 2
snp3401591	HiC_scaffold_9	31239767	33.7431	8.37252	0.000324686	downstream_gene_variant	MODIFIER	evm.model.scaffold_293.8	334098	hsd11b2	hydroxysteroid (11-beta) dehydrogenase 2
snp3401591	HiC_scaffold_9	31239767	33.7431	8.37252	0.000324686	3_prime_UTR_variant	MODIFIER	evm.model.scaffold_293.7

## Sheet: Table S7
Supplementary Table 7. Enrichment analysis of SSTmax-associated genes
GroupID	Category	Term	Description	LogP	Log(q-value)	InTerm_InList	Genes	Symbols
1_Summary	GO Biological Processes	GO:0050804	modulation of chemical synaptic transmission	-4.2203	-0.481757	7/146	393691,503566,556701,568484,569891,570923,793756	calb2a,drd4-rs,cplx2,grm6a,nsmfb,rims4,grid1a
1_Member	GO Biological Processes	GO:0050804	modulation of chemical synaptic transmission	-4.2203	-0.481757	7/146	393691,503566,556701,568484,569891,570923,793756	calb2a,drd4-rs,cplx2,grm6a,nsmfb,rims4,grid1a
1_Member	GO Biological Processes	GO:0099177	regulation of trans-synaptic signaling	-4.2203	-0.481757	7/146	393691,503566,556701,568484,569891,570923,793756	calb2a,drd4-rs,cplx2,grm6a,nsmfb,rims4,grid1a
1_Member	GO Biological Processes	GO:0048167	regulation of synaptic plasticity	-2.60708	0	3/40	393691,569891,570923	calb2a,nsmfb,rims4
2_Summary	GO Biological Processes	GO:0071466	cellular response to xenobiotic stimulus	-3.68314	-0.120693	5/80	322462,393592,492484,569245,768288	sult6b1,cyp2p9,cyp2n13,cyp2ad3,cyp2x9
2_Member	GO Biological Processes	GO:0071466	cellular response to xenobiotic stimulus	-3.68314	-0.120693	5/80	322462,393592,492484,569245,768288	sult6b1,cyp2p9,cyp2n13,cyp2ad3,cyp2x9
2_Member	GO Biological Processes	GO:0009410	response to xenobiotic stimulus	-3.46693	-0.0394574	5/89	322462,393592,492484,569245,768288	sult6b1,cyp2p9,cyp2n13,cyp2ad3,cyp2x9
2_Member	GO Biological Processes	GO:0006805	xenobiotic metabolic process	-3.38006	-0.0394574	4/52	393592,492484,569245,768288	cyp2p9,cyp2n13,cyp2ad3,cyp2x9
3_Summary	GO Biological Processes	GO:0000281	mitotic cytokinesis	-2.67144	0	3/38	393164,445406,799189	chmp4ba,ect2,klhdc8b
3_Member	GO Biological Processes	GO:0000281	mitotic cytokinesis	-2.67144	0	3/38	393164,445406,799189	chmp4ba,ect2,klhdc8b
4_Summary	GO Biological Processes	GO:0030318	melanocyte differentiation	-2.60708	0	3/40	114833,553179,558311	mitfb,kitlga,slc45a2
4_Member	GO Biological Processes	GO:0030318	melanocyte differentiation	-2.60708	0	3/40	114833,553179,558311	mitfb,kitlga,slc45a2
4_Member	GO Biological Processes	GO:0050931	pigment cell differentiation	-2.19301	0	3/56	114833,553179,558311	mitfb,kitlga,slc45a2
5_Summary	GO Biological Processes	GO:0009416	response to light stimulus	-2.55676	0	5/142	286830,558311,569628,791196,100319138	lamb1a,slc45a2,opn8b,trpm1a,ipo13b
5_Member	GO Biological Processes	GO:0009416	response to light stimulus	-2.55676	0	5/142	286830,558311,569628,791196,100319138	lamb1a,slc45a2,opn8b,trpm1a,ipo13b
5_Member	GO Biological Processes	GO:0009314	response to radiation	-2.17329	0	5/175	286830,558311,569628,791196,100319138	lamb1a,slc45a2,opn8b,trpm1a,ipo13b
6_Summary	GO Biological Processes	GO:0006606	protein import into nucleus	-2.33083	0	3/50	449827,550239,100319138	nutf2,hikeshi,ipo13b
6_Member	GO Biological Processes	GO:0006606	protein import into nucleus	-2.33083	0	3/50	449827,550239,100319138	nutf2,hikeshi,ipo13b
6_Member	GO Biological Processes	GO:0051170	import into nucleus	-2.30662	0	3/51	449827,550239,100319138	nutf2,hikeshi,ipo13b
6_Member	GO Biological Processes	GO:0034504	protein localization to nucleus	-2.0902	0	3/61	449827,550239,100319138	nutf2,hikeshi,ipo13b

## Sheet: Table S8
Supplementary Table 8. Enrichment analysis of SSTmin-associated genes
GroupID	Category	Term	Description	LogP	Log(q-value)	InTerm_InList	Genes	Symbols
1_Summary	GO Biological Processes	GO:0009416	response to light stimulus	-4.12077	-0.081	5/142	286830,558311,569628,791196,100319138,100005108	lamb1a,slc45a2,opn8b,trpm1a,ipo13b,slc26a6
1_Member	GO Biological Processes	GO:0009416	response to light stimulus	-4.12077	-0.081	5/142	286830,558311,569628,791196,100319138	lamb1a,slc45a2,opn8b,trpm1a,ipo13b
1_Member	GO Biological Processes	GO:0009314	response to radiation	-3.6947	0	5/175	286830,558311,569628,791196,100319138	lamb1a,slc45a2,opn8b,trpm1a,ipo13b
1_Member	GO Biological Processes	GO:0009628	response to abiotic stimulus	-3.07217	0	6/362	286830,558311,569628,791196,100005108,100319138	lamb1a,slc45a2,opn8b,trpm1a,slc26a6,ipo13b
1_Member	GO Biological Processes	GO:0009581	detection of external stimulus	-2.61065	0	3/87	286830,569628,791196	lamb1a,opn8b,trpm1a
1_Member	GO Biological Processes	GO:0009582	detection of abiotic stimulus	-2.61065	0	3/87	286830,569628,791196	lamb1a,opn8b,trpm1a
2_Summary	GO Biological Processes	GO:0006936	muscle contraction	-3.49579	0	4/106	246275,322056,100003572,100536902	myhz2,sulf2b,tnnt3b,lsp1a
2_Member	GO Biological Processes	GO:0006936	muscle contraction	-3.49579	0	4/106	246275,322056,100003572,100536902	myhz2,sulf2b,tnnt3b,lsp1a
2_Member	GO Biological Processes	GO:0003012	muscle system process	-3.4345	0	4/110	246275,322056,100003572,100536902	myhz2,sulf2b,tnnt3b,lsp1a
3_Summary	WikiPathways	WP1313	Insulin signaling	-2.00176	0	3/144	140819,406598,101886393	ptprfa,pik3cg,LOC101886393
3_Member	WikiPathways	WP1313	Insulin signaling	-2.00176	0	3/144	140819,406598,101886393	ptprfa,pik3cg,LOC101886393

## Sheet: Table S9
Supplementary Table 9. Details of Positively selected regions
Chromosome	Start	End	fst	rsb	pi	geneCont	rsCont	TajimaD_BH	TajimaD_BB	CSS	flag	pop
HiC_scaffold_1	270001	320000	0.282921	-2.45025	0.909781	0.77616	0.27468	0.00347046	-1.36181	2.45025	11	BB
HiC_scaffold_1	280001	330000	0.34073	-2.62322	1.11424	0.81964	0.2777	0.0988663	-1.56699	2.62322	11	BB
HiC_scaffold_1	290001	340000	0.344911	-2.56118	1.08937	0.7248	0.2648	0.211048	-1.40372	2.56118	11	BB
HiC_scaffold_1	300001	350000	0.338753	-2.40313	1.00615	0.5757	0.30716	0.365352	-1.36202	2.40313	11	BB
HiC_scaffold_1	310001	360000	0.386314	-2.32537	1.08468	0.4645	0.2688	0.363233	-1.38193	2.32537	11	BB
HiC_scaffold_1	320001	370000	0.359041	-1.7359	1.02514	0.51668	0.30728	0.285641	-1.33497	1.7359	11	BB
HiC_scaffold_1	340001	390000	0.358645	-1.50989	0.931074	0.6356	0.42692	-0.00401053	-1.30708	1.50989	11	BB
HiC_scaffold_1	370001	420000	0.284002	-1.69639	0.738789	0.6716	0.45908	-0.170656	-1.14354	1.69639	11	BB
HiC_scaffold_1	700001	750000	0.250316	-1.53934	1.07968	0.24396	0.4895	-0.71298	-0.662491	1.53934	11	BB
HiC_scaffold_1	710001	760000	0.282334	-1.73536	1.2534	0.31982	0.4859	-0.924267	-0.45169	1.73536	11	BB
HiC_scaffold_1	720001	770000	0.313222	-2.24711	1.2449	0.51982	0.43456	-0.814601	-0.557987	2.24711	11	BB
HiC_scaffold_1	730001	780000	0.358662	-2.52247	1.28574	0.60118	0.43682	-0.614824	-0.571264	2.52247	11	BB
HiC_scaffold_1	740001	790000	0.373959	-2.9472	1.23758	0.65808	0.38884	-0.0940171	-0.633705	2.9472	11	BB
HiC_scaffold_1	750001	800000	0.334814	-2.54623	0.890782	0.6531	0.40718	-0.165207	-0.596518	2.54623	11	BB
HiC_scaffold_1	760001	810000	0.34071	-2.16007	0.705849	0.45668	0.4291	0.213921	-0.565872	2.16007	11	BB
HiC_scaffold_1	770001	820000	0.310493	-1.54192	0.597348	0.33382	0.4879	0.164618	-0.34953	1.54192	11	BB
HiC_scaffold_1	880001	930000	0.296459	4.07227	-0.198538	0.5398	0.60848	-0.576639	0.162751	4.07227	21	BH
HiC_scaffold_1	890001	940000	0.273771	3.5863	-0.211223	0.47624	0.59274	-0.581462	0.2007	3.5863	21	BH
HiC_scaffold_1	960001	1010000	0.302527	-3.29612	1.33643	0.61088	0.43252	0.992943	-1.13696	3.29612	11	BB
HiC_scaffold_1	970001	1020000	0.339835	-3.7676	1.47425	0.624	0.40684	0.937804	-1.38796	3.7676	11	BB
HiC_scaffold_1	980001	1030000	0.39874	-4.49604	1.80027	0.624	0.43088	1.17867	-1.74638	4.49604	11	BB
HiC_scaffold_1	990001	1040000	0.421987	-4.62952	1.8156	0.63736	0.3467	1.42602	-1.80014	4.62952	11	BB
HiC_scaffold_1	1000001	1050000	0.438037	-4.62688	1.67111	0.8106	0.32746	1.31758	-1.72078	4.62688	11	BB
HiC_scaffold_1	1010001	1060000	0.427072	-3.96283	1.55536	0.88728	0.34326	1.16017	-1.7636	3.96283	11	BB
HiC_scaffold_1	1020001	1070000	0.401034	-3.16088	1.41713	0.91742	0.42208	0.9682	-1.68754	3.16088	11	BB
HiC_scaffold_1	1030001	1080000	0.368548	-2.19635	1.04521	0.91742	0.41208	0.618854	-1.35653	2.19635	11	BB
HiC_scaffold_1	1810001	1860000	0.238583	1.59868	-0.209606	0	0.30378	-0.0805135	0.413148	1.59868	21	BH
HiC_scaffold_1	1830001	1880000	0.238846	1.71771	-0.256164	0	0.31748	0.0206821	0.56971	1.71771	21	BH
HiC_scaffold_1	1840001	1890000	0.240351	1.47523	-0.224576	0	0.27474	0.108985	0.521501	1.47523	21	BH
HiC_scaffold_1	2140001	2190000	0.390373	-1.68884	0.942923	0	0.2975	1.11897	-0.83034	1.68884	11	BB
HiC_scaffold_1	2150001	2200000	0.39541	-1.55818	0.91987	0	0.3272	1.14459	-0.809505	1.55818	11	BB
HiC_scaffold_1	2250001	2300000	0.401495	2.23004	-0.242715	0	0.32878	-0.24584	0.349294	2.23004	21	BH
HiC_scaffold_1	2260001	2310000	0.430064	2.56031	-0.185607	0	0.35432	-0.277918	0.179219	2.56031	21	BH
HiC_scaffold_1	2320001	2370000	0.454472	-2.31423	1.10665	0	0.31724	1.45346	-1.00082	2.31423	11	BB
HiC_scaffold_1	2330001	2380000	0.428252	-2.08639	0.939569	0.0646	0.33876	1.19352	-0.786123	2.08639	11	BB
HiC_scaffold_1	2340001	2390000	0.39505	-2.36139	0.91498	0.0646	0.33814	1.07056	-0.708873	2.36139	11	BB
HiC_scaffold_1	2350001	2400000	0.388057	-2.36854	0.956184	0.0646	0.36964	1.27013	-0.809615	2.36854	11	BB
HiC_scaffold_1	2360001	2410000	0.363932	-1.54787	0.74763	0.13496	0.33966	0.948523	-0.635585	1.54787	11	BB
HiC_scaffold_1	2370001	2420000	0.310122	-1.60167	0.551817	0.14598	0.32264	0.790483	-0.281081	1.60167	11	BB
HiC_scaffold_1	2380001	2430000	0.304292	-2.01281	0.628593	0.24972	0.31594	1.03179	-0.298139	2.01281	11	BB
HiC_scaffold_1	24490001	24540000	0.24943	-1.94155	0.608503	0.15134	0.22418	0.549297	-0.451714	1.94155	11	BB
HiC_scaffold_1	25110001	25160000	0.244132	-3.62564	0.822164	0.86444	0.39972	0.584573	-0.397787	3.62564	11	BB
HiC_scaffold_1	25120001	25170000	0.244871	-3.97478	0.792134	1	0.4425	0.490762	-0.331353	3.97478	11	BB
HiC_scaffold_1	25370001	25420000	0.382143	2.13964	-0.362648	1	0.18032	-0.613003	-0.380504	2.13964	21	BH
HiC_scaffold_10	130001	180000	0.565597	-1.75947	0.713942	0.90238	0.3362	0.307325	0.360508	1.75947	11	BB
HiC_scaffold_10	350001	400000	0.380306	1.08852	-0.368692	0.45262	0.31962	-0.044061	1.45508	1.08852	21	BH
HiC_scaffold_10	360001	410000	0.366552	1.65821	-0.301474	0.55978	0.34174	-0.374051	0.8604	1.65821	21	BH
HiC_scaffold_10	370001	420000	0.342119	2.3842	-0.383951	0.62216	0.43378	-0.564637	0.896454	2.3842	21	BH
HiC_scaffold_10	380001	430000	0.333412	2.1667	-0.275816	0.7399	0.4695	-0.512369	0.878006	2.1667	21	BH
HiC_scaffold_10	390001	440000	0.307528	2.13335	-0.24294	0.79786	0.51988	-0.540825	0.739999	2.13335	21	BH
HiC_scaffold_10	400001	450000	0.298452	1.90361	-0.206743	0.79786	0.45578	-0.606908	0.559909	1.90361	21	BH
HiC_scaffold_10	410001	460000	0.323954	2.02382	-0.288655	0.81074	0.4703	-0.440195	0.930116	2.02382	21	BH
HiC_scaffold_10	430001	480000	0.363529	1.44976	-0.46548	0.49972	0.54476	-0.600002	1.02869	1.44976	21	BH
HiC_scaffold_10	450001	500000	0.401824	1.00247	-0.376604	0.32828	0.45134	-0.523366	0.855831	1.00247	21	BH
HiC_scaffold_10	460001	510000	0.395126	1.3651	-0.40532	0.34502	0.38722	-0.638884	0.888606	1.3651	21	BH
HiC_scaffold_10	470001	520000	0.422301	1.2133	-0.236189	0.52674	0.25934	-0.590372	0.877007	1.2133	21	BH
HiC_scaffold_10	620001	670000	0.613222	-1.62486	0.989156	0.07026	0.33348	0.138995	-0.776974	1.62486	11	BB
HiC_scaffold_10	630001	680000	0.60507	-1.83777	0.926039	0.07026	0.4109	-0.0219257	-1.00535	1.83777	11	BB
HiC_scaffold_10	640001	690000	0.563834	-2.67633	0.807047	0.15218	0.37496	-0.298921	-1.21035	2.67633	11	BB
HiC_scaffold_10	650001	700000	0.510337	-2.25777	0.662656	0.17072	0.43052	-0.723835	-1.42323	2.25777	11	BB
HiC_scaffold_10	760001	810000	0.403827	-2.13824	1.32204	0.7255	0.33936	0.858426	-1.0022	2.13824	11	BB
HiC_scaffold_10	770001	820000	0.387271	-2.28315	1.18923	0.69702	0.31308	0.925248	-0.726479	2.28315	11	BB
HiC_scaffold_10	780001	830000	0.34473	-2.29917	1.09684	0.68128	0.32774	0.665204	-0.785603	2.29917	11	BB
HiC_scaffold_10	790001	840000	0.340172	-2.68972	1.10158	0.72776	0.35192	0.0602526	-1.503	2.68972	11	BB
HiC_scaffold_10	800001	850000	0.299489	-2.29634	0.920737	0.8605	0.325	-0.197308	-1.61435	2.29634	11	BB
HiC_scaffold_10	950001	1000000	0.240501	-2.98162	1.58	0.05498	0.34626	-0.615714	-1.27021	2.98162	11	BB
HiC_scaffold_10	960001	1010000	0.262313	-2.66399	1.46423	0	0.42276	-0.664873	-1.09024	2.66399	11	BB
HiC_scaffold_10	970001	1020000	0.248715	-2.20326	1.2669	0.0675	0.4255	-0.653858	-0.694066	2.20326	11	BB
HiC_scaffold_10	980001	1030000	0.269939	-2.28635	1.19816	0.2675	0.34364	-0.597223	-0.459947	2.28635	11	BB
HiC_scaffold_10	990001	1040000	0.288446	-2.67927	1.3146	0.4675	0.36232	-0.569249	-0.176896	2.67927	11	BB
HiC_scaffold_10	1000001	1050000	0.295381	-2.5538	1.18563	0.6675	0.33434	-0.530694	0.032407	2.5538	11	BB
HiC_scaffold_10	1010001	1060000	0.275374	-2.3374	1.06435	0.8675	0.2134	-0.454678	0.168994	2.3374	11	BB
HiC_scaffold_10	1020001	1070000	0.264533	-2.39908	0.948487	1	0.21888	-0.297014	0.0461318	2.39908	11	BB
HiC_scaffold_10	1160001	1210000	0.478947	2.6342	-0.206351	0.64278	0.3221	-0.088118	0.284775	2.6342	21	BH
HiC_scaffold_10	1170001	1220000	0.478492	2.81891	-0.333431	0.44278	0.29404	-0.290545	0.463443	2.81891	21	BH
HiC_scaffold_10	1180001	1230000	0.517363	2.80473	-0.248263	0.24278	0.27888	-0.194824	0.373183	2.80473	21	BH
HiC_scaffold_11	3650001	3700000	0.361509	2.23267	-0.375455	0	0.39172	-0.110685	1.09998	2.23267	21	BH
HiC_scaffold_11	3660001	3710000	0.380388	2.86766	-0.555207	0	0.37456	-0.23445	1.28356	2.86766	21	BH
HiC_scaffold_11	3670001	3720000	0.411527	3.30765	-0.644044	0	0.31382	-0.260038	1.58995	3.30765	21	BH
HiC_scaffold_11	3680001	3730000	0.428552	2.94902	-0.620068	0	0.29726	-0.165996	1.48676	2.94902	21	BH
HiC_scaffold_11	3690001	3740000	0.448331	3.09062	-0.679377	0	0.31064	-0.186779	1.57822	3.09062	21	BH
HiC_scaffold_11	3700001	3750000	0.445588	2.69578	-0.579112	0	0.28014	-0.0823643	1.44613	2.69578	21	BH
HiC_scaffold_11	3710001	3760000	0.407648	2.32168	-0.523397	0.1309	0.24324	-0.109227	1.25836	2.32168	21	BH
HiC_scaffold_11	3720001	3770000	0.330003	1.29117	-0.538789	0.17658	0.28358	-0.179146	1.21134	1.29117	21	BH
HiC_scaffold_11	6120001	6170000	0.238593	-2.12839	0.739785	0.81342	0.16672	0.709666	-0.53379	2.12839	11	BB
HiC_scaffold_11	6130001	6180000	0.238106	-2.06939	0.689299	0.64388	0.21216	0.66615	-0.463358	2.06939	11	BB
HiC_scaffold_12	1	50000	0.61361	-2.6816	1.08823	0.02296	0.31412	-0.17702	-0.87256	2.6816	11	BB
HiC_scaffold_12	10001	60000	0.606174	-2.70776	1.14111	0.13882	0.29312	0.0376938	-0.775828	2.70776	11	BB
HiC_scaffold_12	20001	70000	0.581627	-2.59775	1.08193	0.33882	0.24672	-0.0100823	-0.848198	2.59775	11	BB
HiC_scaffold_12	30001	80000	0.537745	-2.7076	0.907689	0.52452	0.20356	-0.0191232	-1.04463	2.7076	11	BB
HiC_scaffold_12	40001	90000	0.508982	-2.59728	0.783318	0.72452	0.22728	-0.201528	-0.997917	2.59728	11	BB
HiC_scaffold_12	50001	100000	0.469541	-2.29061	0.659203	0.92452	0.21644	-0.0117378	-0.646074	2.29061	11	BB
HiC_scaffold_12	60001	110000	0.46848	-2.35516	0.704109	1	0.22432	-0.0435335	-0.80202	2.35516	11	BB
HiC_scaffold_12	70001	120000	0.457146	-2.60767	0.649661	1	0.19466	0.0119563	-0.810496	2.60767	11	BB
HiC_scaffold_12	80001	130000	0.475173	-2.34103	0.673183	1	0.21296	0.017844	-0.877598	2.34103	11	BB
HiC_scaffold_12	90001	140000	0.492858	-2.35878	0.745351	0.97664	0.23754	0.252603	-0.897539	2.35878	11	BB
HiC_scaffold_12	130001	180000	0.475855	-4.02236	0.594162	0.46098	0.44972	0.0308879	-0.812226	4.02236	11	BB
HiC_scaffold_12	140001	190000	0.491915	-4.11643	0.615179	0.28434	0.43408	0.0428086	-0.848443	4.11643	11	BB
HiC_scaffold_12	150001	200000	0.545571	-4.09431	1.10971	0.4595	0.44918	0.243721	-1.3733	4.09431	11	BB
HiC_scaffold_12	160001	210000	0.548839	-3.15975	0.931888	0.62746	0.3825	0.129392	-1.15673	3.15975	11	BB
HiC_scaffold_12	170001	220000	0.526199	-2.84765	0.759948	0.61428	0.3579	0.077815	-0.991245	2.84765	11	BB
HiC_scaffold_12	180001	230000	0.488871	-3.39397	0.79524	0.61974	0.2829	-0.193145	-0.973216	3.39397	11	BB
HiC_scaffold_12	190001	240000	0.454544	-3.25636	0.651846	0.76808	0.32572	-0.340897	-0.903686	3.25636	11	BB
HiC_scaffold_12	200001	250000	0.443563	-3.14663	0.606111	0.76582	0.27898	-0.47543	-0.970928	3.14663	11	BB
HiC_scaffold_12	210001	260000	0.436563	-3.06081	0.699022	0.70586	0.28096	-0.342536	-1.0637	3.06081	11	BB
HiC_scaffold_12	220001	270000	0.474593	-2.82926	0.729151	0.61376	0.26554	-0.394914	-1.15725	2.82926	11	BB
HiC_scaffold_12	230001	280000	0.510671	-2.1061	0.596181	0.756	0.30246	-0.430258	-1.11461	2.1061	11	BB
HiC_scaffold_12	240001	290000	0.542016	-2.15678	0.746753	0.78692	0.33294	-0.417498	-1.28014	2.15678	11	BB
HiC_scaffold_12	250001	300000	0.564079	-2.3493	0.759026	0.74096	0.3476	-0.32214	-1.37865	2.3493	11	BB
HiC_scaffold_12	260001	310000	0.586179	-2.87245	0.850576	0.80092	0.37954	-0.312707	-1.43418	2.87245	11	BB
HiC_scaffold_12	270001	320000	0.570577	-3.19297	0.885648	0.9062	0.46596	-0.302092	-1.38864	3.19297	11	BB
HiC_scaffold_12	280001	330000	0.602248	-3.21985	0.971887	0.9062	0.42822	-0.254672	-1.51763	3.21985	11	BB
HiC_scaffold_12	290001	340000	0.56854	-3.00988	0.920205	0.75236	0.34218	-0.182541	-1.27132	3.00988	11	BB
HiC_scaffold_12	300001	350000	0.563103	-3.0039	0.902406	0.62542	0.39408	-0.169788	-0.665846	3.0039	11	BB
HiC_scaffold_12	310001	360000	0.561095	-2.39472	0.89785	0.42542	0.35132	-0.0388965	-0.635856	2.39472	11	BB
HiC_scaffold_12	320001	370000	0.536997	-1.90743	0.779113	0.22542	0.25746	0.084066	-0.395302	1.90743	11	BB
HiC_scaffold_12	330001	380000	0.491989	-1.66446	0.654152	0.02542	0.36364	0.0994586	0.034863	1.66446	11	BB
HiC_scaffold_12	620001	670000	0.507674	-1.56923	0.528077	0.36514	0.30356	0.183686	-0.286391	1.56923	11	BB
HiC_scaffold_12	770001	820000	0.582945	-1.52085	0.967432	0	0.26958	0.338479	-1.33875	1.52085	11	BB
HiC_scaffold_12	780001	830000	0.590832	-2.19747	1.17833	0	0.28312	0.30231	-1.4988	2.19747	11	BB
HiC_scaffold_12	790001	840000	0.567008	-2.28944	1.10874	0	0.2458	0.193916	-1.39158	2.28944	11	BB
HiC_scaffold_12	800001	850000	0.541974	-2.0501	0.94873	0	0.28958	0.229576	-1.17643	2.0501	11	BB
HiC_scaffold_12	810001	860000	0.506367	-1.95219	0.791603	0	0.28642	0.0730685	-0.843732	1.95219	11	BB
HiC_scaffold_12	900001	950000	0.418979	-1.68377	0.696687	0.02494	0.3372	0.298558	0.0718084	1.68377	11	BB
HiC_scaffold_12	910001	960000	0.395905	-1.92198	0.821141	0.11818	0.38448	0.36116	-0.00115299	1.92198	11	BB
HiC_scaffold_12	930001	980000	0.3822	-1.55658	0.909042	0.51818	0.3463	0.469246	-0.0417893	1.55658	11	BB
HiC_scaffold_12	940001	990000	0.361131	-2.248	1.19165	0.71818	0.31368	0.579424	-0.0998133	2.248	11	BB
HiC_scaffold_12	950001	1000000	0.398474	-1.98347	0.966967	0.89324	0.35508	0.538395	0.397493	1.98347	11	BB
HiC_scaffold_12	960001	1010000	0.384111	-1.89176	0.805382	1	0.39526	0.346169	0.0746442	1.89176	11	BB
HiC_scaffold_12	970001	1020000	0.388417	-2.06877	0.644691	1	0.52376	0.457733	0.14768	2.06877	11	BB
HiC_scaffold_12	980001	1030000	0.392101	-1.8122	0.645734	1	0.48878	0.564348	0.305616	1.8122	11	BB
HiC_scaffold_12	990001	1040000	0.376698	-1.75528	0.593653	1	0.50878	0.702927	0.374886	1.75528	11	BB
HiC_scaffold_12	1020001	1070000	0.270499	-1.57728	0.748128	1	0.35164	0.865342	-0.100928	1.57728	11	BB
HiC_scaffold_12	1030001	1080000	0.240179	-1.59216	0.640731	1	0.4038	0.801275	-0.269708	1.59216	11	BB
HiC_scaffold_12	1120001	1170000	0.317165	-1.52435	0.629903	0	0.34142	0.55802	-0.36679	1.52435	11	BB
HiC_scaffold_12	1130001	1180000	0.353007	-1.84109	0.800095	0	0.34176	0.716459	-0.509919	1.84109	11	BB
HiC_scaffold_12	1140001	1190000	0.357898	-2.00319	0.768634	0	0.3147	0.621067	-0.479059	2.00319	11	BB
HiC_scaffold_12	1150001	1200000	0.399349	-2.10114	0.912699	0	0.352	0.729017	-0.657868	2.10114	11	BB
HiC_scaffold_12	1160001	1210000	0.426922	-1.76619	0.774932	0	0.2759	0.740412	-0.577497	1.76619	11	BB
HiC_scaffold_12	1170001	1220000	0.422404	-1.60276	0.669317	0	0.30516	0.869729	-0.44015	1.60276	11	BB
HiC_scaffold_12	1180001	1230000	0.406094	-1.62274	0.574136	0	0.31014	0.984814	-0.262702	1.62274	11	BB
HiC_scaffold_12	1600001	1650000	0.364364	1.57271	-0.358763	0.40846	0.44672	0.184431	1.58848	1.57271	21	BH
HiC_scaffold_12	1610001	1660000	0.376781	1.67211	-0.398071	0.40846	0.46202	0.155789	1.35252	1.67211	21	BH
HiC_scaffold_12	1620001	1670000	0.450637	1.27559	-0.246861	0.40284	0.38988	-0.0225305	0.31588	1.27559	21	BH
HiC_scaffold_12	1630001	1680000	0.503679	1.72188	-0.355201	0.21884	0.4058	-0.411381	0.0893729	1.72188	21	BH
HiC_scaffold_12	1640001	1690000	0.558175	2.03264	-0.384726	0.04356	0.44124	-0.669202	-0.112873	2.03264	21	BH
HiC_scaffold_12	1650001	1700000	0.545814	1.99878	-0.470151	0	0.42074	-0.716893	-0.0175075	1.99878	21	BH
HiC_scaffold_12	1660001	1710000	0.545007	1.98184	-0.421825	0.13564	0.38686	-0.680228	0.0379415	1.98184	21	BH
HiC_scaffold_12	1670001	1720000	0.50722	2.46394	-0.596232	0.33564	0.3863	-0.740773	0.243846	2.46394	21	BH
HiC_scaffold_12	1680001	1730000	0.481662	1.99591	-0.495265	0.354	0.39342	-0.556453	0.355699	1.99591	21	BH
HiC_scaffold_12	1690001	1740000	0.435855	1.87074	-0.539881	0.55086	0.3733	-0.505431	0.546879	1.87074	21	BH
HiC_scaffold_12	1700001	1750000	0.417538	1.97808	-0.510467	0.75086	0.42986	-0.541431	0.466955	1.97808	21	BH
HiC_scaffold_12	1710001	1760000	0.364063	1.9831	-0.594016	0.64426	0.46142	-0.518953	0.765487	1.9831	21	BH
HiC_scaffold_12	1720001	1770000	0.315078	1.9565	-0.543399	0.58294	0.4002	-0.623836	0.847745	1.9565	21	BH
HiC_scaffold_12	1730001	1780000	0.277667	2.15394	-0.633799	0.76458	0.38218	-0.796916	0.906333	2.15394	21	BH
HiC_scaffold_12	1740001	1790000	0.304343	1.82134	-0.495445	0.67436	0.39616	-0.81588	0.622372	1.82134	21	BH
HiC_scaffold_12	1750001	1800000	0.333837	1.77662	-0.563665	0.65642	0.32036	-0.770957	0.904279	1.77662	21	BH
HiC_scaffold_12	1760001	1810000	0.332367	1.74601	-0.530919	0.62738	0.30476	-0.79803	0.84064	1.74601	21	BH
HiC_scaffold_12	1770001	1820000	0.350903	1.7592	-0.614339	0.66958	0.3042	-0.717333	0.892751	1.7592	21	BH
HiC_scaffold_12	1780001	1830000	0.367763	1.42961	-0.473816	0.66958	0.32432	-0.613601	0.812491	1.42961	21	BH
HiC_scaffold_12	1790001	1840000	0.345599	1.38441	-0.374563	0.66148	0.3428	-0.386963	0.928199	1.38441	21	BH
HiC_scaffold_12	1900001	1950000	0.251074	2.06184	-0.276405	0.81694	0.35266	0.156893	1.01257	2.06184	21	BH
HiC_scaffold_12	25170001	25220000	0.246498	2.80837	-0.55247	0	0.4089	-0.616844	0.618251	2.80837	21	BH
HiC_scaffold_12	25180001	25230000	0.277461	1.76161	-0.259067	0	0.41262	-0.443447	0.313987	1.76161	21	BH
HiC_scaffold_13	900001	950000	0.259011	-1.62634	1.13175	0.38982	0.46222	1.40365	-1.01994	1.62634	11	BB
HiC_scaffold_13	910001	960000	0.277029	-1.83228	1.29108	0.23076	0.52714	1.65653	-1.13724	1.83228	11	BB
HiC_scaffold_13	920001	970000	0.28024	-2.10987	1.34557	0.03076	0.51678	1.74069	-1.1442	2.10987	11	BB
HiC_scaffold_13	930001	980000	0.278398	-2.29507	1.48006	0.05274	0.54286	1.74682	-1.3044	2.29507	11	BB
HiC_scaffold_13	940001	990000	0.260171	-2.06841	1.37532	0.17962	0.4727	1.54745	-1.15601	2.06841	11	BB
HiC_scaffold_13	1210001	1260000	0.237586	-3.39876	1.03341	0	0.32896	0.671829	-0.506553	3.39876	11	BB
HiC_scaffold_13	1220001	1270000	0.247202	-3.80213	0.924144	0	0.35284	0.796728	-0.31899	3.80213	11	BB
HiC_scaffold_13	1840001	1890000	0.255908	1.77376	-0.39141	0	0.26226	-0.526338	0.664702	1.77376	21	BH
HiC_scaffold_13	1850001	1900000	0.280942	1.33292	-0.235552	0	0.22888	-0.218145	0.486682	1.33292	21	BH
HiC_scaffold_13	1860001	1910000	0.301583	1.40175	-0.240613	0	0.31164	-0.102571	0.514853	1.40175	21	BH
HiC_scaffold_13	1870001	1920000	0.314016	1.3204	-0.292303	0	0.35986	-0.255057	0.499563	1.3204	21	BH
HiC_scaffold_13	3620001	3670000	0.578677	1.95996	-0.447125	0.9014	0.17016	-0.328172	-0.116212	1.95996	21	BH
HiC_scaffold_13	3650001	3700000	0.422457	1.63095	-0.2185	0.3014	0.168	0.447786	0.258346	1.63095	21	BH
HiC_scaffold_13	3660001	3710000	0.441987	1.85797	-0.351352	0.10842	0.13746	0.131577	0.403204	1.85797	21	BH
HiC_scaffold_13	3670001	3720000	0.432279	1.64342	-0.289285	0.00702	0.1413	0.288286	0.482991	1.64342	21	BH
HiC_scaffold_13	3680001	3730000	0.499002	1.17978	-0.44722	0.00702	0.16262	-0.0747414	0.381823	1.17978	21	BH
HiC_scaffold_13	3690001	3740000	0.542509	1.42616	-0.471966	0.00702	0.19302	-0.362842	0.135785	1.42616	21	BH
HiC_scaffold_13	3700001	3750000	0.64411	1.33689	-0.341462	0.00702	0.17064	-0.609998	-0.422117	1.33689	21	BH
HiC_scaffold_13	3710001	3760000	0.719031	1.39046	-0.336696	0	0.22468	-0.857655	-0.796778	1.39046	21	BH
HiC_scaffold_13	3720001	3770000	0.731582	1.26669	-0.288083	0	0.19778	-0.94905	-0.897203	1.26669	21	BH
HiC_scaffold_13	3760001	3810000	0.702007	2.44988	-0.214495	0	0.24846	-0.789286	-0.711715	2.44988	21	BH
HiC_scaffold_13	3770001	3820000	0.710233	3.25757	-0.200941	0	0.30198	-0.806451	-0.687136	3.25757	21	BH
HiC_scaffold_13	3780001	3830000	0.690573	4.12456	-0.712888	0	0.25978	-1.08595	-0.438118	4.12456	21	BH
HiC_scaffold_13	3790001	3840000	0.693835	4.7945	-1.12186	0	0.25778	-1.32747	-0.22898	4.7945	21	BH
HiC_scaffold_13	3800001	3850000	0.677306	5.07425	-1.15296	0	0.25884	-1.25345	-0.159783	5.07425	21	BH
HiC_scaffold_13	3810001	3860000	0.610784	5.39062	-1.21395	0	0.25908	-1.03241	0.187025	5.39062	21	BH
HiC_scaffold_13	3820001	3870000	0.562822	4.69247	-1.24466	0.04012	0.2339	-0.985442	0.208769	4.69247	21	BH
HiC_scaffold_13	3830001	3880000	0.569581	4.1229	-1.18448	0.22244	0.22458	-0.975034	0.378229	4.1229	21	BH
HiC_scaffold_13	3840001	3890000	0.570066	3.3504	-1.02295	0.28922	0.21476	-0.984751	0.258521	3.3504	21	BH
HiC_scaffold_13	3850001	3900000	0.582844	3.20762	-1.09428	0.48922	0.25132	-1.11679	0.251186	3.20762	21	BH
HiC_scaffold_13	3860001	3910000	0.547028	2.07965	-0.742606	0.54948	0.25224	-0.830502	0.0876548	2.07965	21	BH
HiC_scaffold_13	3870001	3920000	0.605477	2.13583	-0.721376	0.57022	0.25374	-0.977556	-0.142147	2.13583	21	BH
HiC_scaffold_13	3880001	3930000	0.587706	1.52045	-0.451399	0.54524	0.26438	-0.771161	-0.279697	1.52045	21	BH
HiC_scaffold_13	3890001	3940000	0.527005	2.16324	-0.866511	0.67846	0.26102	-0.846119	0.20857	2.16324	21	BH
HiC_scaffold_13	3900001	3950000	0.424815	1.94102	-0.648618	0.67846	0.2232	-0.325915	0.311809	1.94102	21	BH
HiC_scaffold_13	3910001	3960000	0.355459	1.81297	-0.467884	0.70902	0.24086	0.305649	0.625169	1.81297	21	BH
HiC_scaffold_13	3920001	3970000	0.263855	1.50283	-0.404466	0.64816	0.25338	0.509974	0.630685	1.50283	21	BH
HiC_scaffold_13	3930001	3980000	0.284478	1.6171	-0.202969	0.49082	0.2544	0.82401	0.57356	1.6171	21	BH
HiC_scaffold_13	4090001	4140000	0.368205	1.34837	-0.191745	0.01082	0.22576	0.319603	0.648969	1.34837	21	BH
HiC_scaffold_13	4100001	4150000	0.372243	1.98177	-0.456614	0.01082	0.23964	-0.0389237	0.695144	1.98177	21	BH
HiC_scaffold_13	4110001	4160000	0.351767	1.66796	-0.379938	0.15974	0.25078	0.197622	0.73564	1.66796	21	BH
HiC_scaffold_13	4120001	4170000	0.358894	1.77112	-0.385622	0.35974	0.25606	0.106839	0.701884	1.77112	21	BH
HiC_scaffold_13	4130001	4180000	0.356392	1.52616	-0.282006	0.55974	0.22282	0.211	0.632547	1.52616	21	BH
HiC_scaffold_13	4180001	4230000	0.455341	2.24626	-0.460614	0.71166	0.22438	-0.271364	0.363712	2.24626	21	BH
HiC_scaffold_13	4190001	4240000	0.468151	2.46104	-0.558225	0.51166	0.2155	-0.41388	0.430726	2.46104	21	BH
HiC_scaffold_13	4200001	4250000	0.491547	2.37557	-0.418509	0.31736	0.16878	-0.272275	0.259165	2.37557	21	BH
HiC_scaffold_13	4210001	4260000	0.431526	1.76244	-0.321502	0.2942	0.1891	0.0126581	0.536007	1.76244	21	BH
HiC_scaffold_13	4220001	4270000	0.347388	1.43711	-0.251218	0.26676	0.20528	0.0799215	0.505643	1.43711	21	BH
HiC_scaffold_13	4810001	4860000	0.610797	2.2766	-0.240671	0	0.26666	-0.565248	-0.181045	2.2766	21	BH
HiC_scaffold_13	4820001	4870000	0.586188	2.21002	-0.274131	0	0.24174	-0.462706	-0.153841	2.21002	21	BH
HiC_scaffold_13	23730001	23780000	0.359992	-3.46484	0.896412	0	0.79928	1.2964	-0.693491	3.46484	11	BB
HiC_scaffold_13	23740001	23790000	0.384017	-3.75606	1.03066	0	0.77102	1.50334	-0.852485	3.75606	11	BB
HiC_scaffold_13	23750001	23800000	0.368475	-3.96155	1.13639	0	0.79248	1.93658	-0.874159	3.96155	11	BB
HiC_scaffold_13	23760001	23810000	0.393551	-3.80613	1.12043	0	0.71972	2.14511	-0.915912	3.80613	11	BB
HiC_scaffold_13	23770001	23820000	0.355171	-3.73437	0.845818	0	0.633	2.35303	-0.256664	3.73437	11	BB
HiC_scaffold_13	23780001	23830000	0.332313	-3.39052	0.711867	0.01058	0.49446	2.49688	0.111075	3.39052	11	BB
HiC_scaffold_13	23790001	23840000	0.322335	-3.27431	0.647686	0.01058	0.45954	2.46806	0.293627	3.27431	11	BB
HiC_scaffold_13	24000001	24050000	0.269246	1.32291	-0.737385	0.87004	0.19554	-0.545621	1.22951	1.32291	21	BH
HiC_scaffold_14	230001	280000	0.624918	1.37201	-0.179047	0.84942	0.47772	-0.491367	0.0186887	1.37201	21	BH
HiC_scaffold_14	320001	370000	0.69241	1.02387	-0.467975	0.53518	0.34204	-0.897901	-0.223685	1.02387	21	BH
HiC_scaffold_14	330001	380000	0.690806	1.61124	-0.639448	0.7015	0.29774	-1.03955	-0.130789	1.61124	21	BH
HiC_scaffold_14	340001	390000	0.688336	1.83611	-0.639284	0.84864	0.2953	-1.04391	0.0381504	1.83611	21	BH
HiC_scaffold_14	350001	400000	0.621584	2.14846	-0.740949	0.7794	0.33164	-1.34248	0.0386957	2.14846	21	BH
HiC_scaffold_14	360001	410000	0.625903	2.43227	-0.805382	0.69972	0.38384	-1.44992	0.0252002	2.43227	21	BH
HiC_scaffold_14	370001	420000	0.612027	2.4813	-0.804173	0.62954	0.38836	-1.33895	0.226626	2.4813	21	BH
HiC_scaffold_14	380001	430000	0.620269	2.47752	-0.884184	0.66322	0.38896	-1.38344	0.357227	2.47752	21	BH
HiC_scaffold_14	390001	440000	0.614748	2.50163	-0.940629	0.66154	0.36636	-1.42337	0.341497	2.50163	21	BH
HiC_scaffold_14	400001	450000	0.66865	2.67165	-0.978259	0.74306	0.34718	-1.22264	0.621476	2.67165	21	BH
HiC_scaffold_14	410001	460000	0.713599	2.53478	-0.970889	0.82274	0.24642	-1.2924	0.592572	2.53478	21	BH
HiC_scaffold_14	420001	470000	0.707091	2.33548	-0.786672	0.72906	0.35962	-1.09283	0.34009	2.33548	21	BH
HiC_scaffold_14	430001	480000	0.694023	2.36027	-0.666242	0.62028	0.41376	-0.968248	0.442881	2.36027	21	BH
HiC_scaffold_14	440001	490000	0.6532	2.13844	-0.688461	0.53634	0.41728	-0.784994	0.624114	2.13844	21	BH
HiC_scaffold_14	450001	500000	0.616982	2.02455	-0.554493	0.58426	0.4066	-0.542882	0.734921	2.02455	21	BH
HiC_scaffold_14	460001	510000	0.560412	1.95507	-0.635042	0.49486	0.45616	-0.458182	1.02889	1.95507	21	BH
HiC_scaffold_14	470001	520000	0.587574	2.0368	-0.655713	0.64908	0.34974	-0.666579	0.93128	2.0368	21	BH
HiC_scaffold_14	480001	530000	0.546708	1.46011	-0.478102	0.68074	0.32334	-0.483785	0.670808	1.46011	21	BH
HiC_scaffold_14	490001	540000	0.554823	1.74435	-0.630435	0.6078	0.34006	-0.61355	0.80011	1.74435	21	BH
HiC_scaffold_14	500001	550000	0.552896	1.8403	-0.812115	0.52196	0.30234	-0.698762	0.830707	1.8403	21	BH
HiC_scaffold_14	510001	560000	0.571322	1.92658	-0.775765	0.61136	0.30752	-0.757173	0.693933	1.92658	21	BH
HiC_scaffold_14	520001	570000	0.58172	2.27404	-0.923344	0.45382	0.33012	-0.881334	0.747638	2.27404	21	BH
HiC_scaffold_14	530001	580000	0.645048	3.15977	-1.27718	0.3833	0.25164	-1.38198	0.946765	3.15977	21	BH
HiC_scaffold_14	540001	590000	0.700885	3.35357	-1.15381	0.3833	0.22394	-1.54397	0.77823	3.35357	21	BH
HiC_scaffold_14	550001	600000	0.739708	3.35178	-0.967199	0.28518	0.30516	-1.68848	0.548021	3.35178	21	BH
HiC_scaffold_14	560001	610000	0.75615	3.31004	-1.05021	0.08518	0.30366	-1.80313	0.619196	3.31004	21	BH
HiC_scaffold_14	570001	620000	0.749189	2.97056	-1.0217	0.05236	0.29124	-1.76972	0.688232	2.97056	21	BH
HiC_scaffold_14	580001	630000	0.763665	2.41509	-0.883098	0	0.31604	-1.67699	0.399885	2.41509	21	BH
HiC_scaffold_14	590001	640000	0.726906	1.55844	-0.554506	0.06204	0.28958	-1.14187	0.161534	1.55844	21	BH
HiC_scaffold_14	720001	770000	0.609431	1.19813	-0.375154	0.52796	0.33878	-0.480974	1.04125	1.19813	21	BH
HiC_scaffold_14	730001	780000	0.666254	1.3285	-0.408277	0.34576	0.39746	-0.747544	1.00786	1.3285	21	BH
HiC_scaffold_14	740001	790000	0.721392	1.35758	-0.30164	0.14576	0.402	-0.937337	0.639032	1.35758	21	BH
HiC_scaffold_14	750001	800000	0.741918	1.41928	-0.332324	0	0.3719	-1.03445	0.48971	1.41928	21	BH
HiC_scaffold_14	760001	810000	0.737187	1.78507	-0.544868	0	0.36652	-1.2858	0.529689	1.78507	21	BH
HiC_scaffold_14	770001	820000	0.735766	1.4878	-0.338131	0	0.38188	-1.16207	0.476961	1.4878	21	BH
HiC_scaffold_14	780001	830000	0.700821	1.82496	-0.521531	0	0.31252	-1.18051	0.527896	1.82496	21	BH
HiC_scaffold_14	790001	840000	0.635037	1.71901	-0.509965	0	0.27682	-0.9346	0.765828	1.71901	21	BH
HiC_scaffold_14	800001	850000	0.584545	1.50739	-0.390672	0	0.308	-0.729402	0.785018	1.50739	21	BH
HiC_scaffold_14	1040001	1090000	0.528704	1.23919	-0.398506	0.6388	0.48868	-0.514963	1.1947	1.23919	21	BH
HiC_scaffold_14	1050001	1100000	0.514425	1.07427	-0.251092	0.6255	0.439	-0.309786	1.16818	1.07427	21	BH
HiC_scaffold_14	1070001	1120000	0.467146	1.01651	-0.222971	0.56408	0.35998	-0.0797552	1.02374	1.01651	21	BH
HiC_scaffold_14	1120001	1170000	0.410699	1.80726	-0.222248	0.93598	0.33638	0.0194992	1.05218	1.80726	21	BH
HiC_scaffold_14	1130001	1180000	0.424869	2.7999	-0.43312	0.93024	0.3247	-0.196179	1.12446	2.7999	21	BH
HiC_scaffold_14	1140001	1190000	0.417748	3.29249	-0.419712	0.92318	0.3769	-0.420545	0.665844	3.29249	21	BH
HiC_scaffold_14	1150001	1200000	0.394247	3.26775	-0.342739	0.92318	0.39228	-0.361977	0.638456	3.26775	21	BH
HiC_scaffold_14	1500001	1550000	0.352121	1.03315	-0.327689	0.46766	0.44674	-0.362819	0.499617	1.03315	21	BH
HiC_scaffold_14	1780001	1830000	0.244116	1.09308	-0.443671	0.4599	0.28908	-0.24752	0.500551	1.09308	21	BH
HiC_scaffold_14	1850001	1900000	0.29895	1.03919	-0.523213	0.78594	0.42388	0.106716	1.12505	1.03919	21	BH
HiC_scaffold_14	1880001	1930000	0.38575	1.44689	-0.619277	0.76476	0.3979	-0.182421	0.651804	1.44689	21	BH
HiC_scaffold_14	1890001	1940000	0.344979	1.34162	-0.463355	0.72558	0.3588	0.13178	0.717533	1.34162	21	BH
HiC_scaffold_14	1900001	1950000	0.364114	1.03624	-0.352164	0.661	0.3771	0.309673	0.652133	1.03624	21	BH
HiC_scaffold_14	2640001	2690000	0.33914	-1.61535	1.05278	0	0.15122	0.793852	-0.189597	1.61535	11	BB
HiC_scaffold_14	2650001	2700000	0.314962	-1.50564	0.960731	0	0.1476	0.825744	0.0273732	1.50564	11	BB
HiC_scaffold_14	2660001	2710000	0.29406	-1.51328	0.888689	0	0.18574	0.901608	0.390054	1.51328	11	BB
HiC_scaffold_14	16440001	16490000	0.369671	1.15705	-0.323059	0	0.10962	-0.132254	0.678048	1.15705	21	BH
HiC_scaffold_14	16450001	16500000	0.334439	1.15042	-0.279211	0	0.1507	-0.17784	0.401498	1.15042	21	BH
HiC_scaffold_14	16460001	16510000	0.333714	1.07311	-0.259605	0.10788	0.14738	-0.041022	0.589478	1.07311	21	BH
HiC_scaffold_14	16470001	16520000	0.343585	1.25668	-0.220555	0.30788	0.12902	-0.0339319	0.472927	1.25668	21	BH
HiC_scaffold_14	18220001	18270000	0.492926	1.75441	-0.190207	0.28774	0.24494	-0.422206	-0.0339104	1.75441	21	BH
HiC_scaffold_14	18230001	18280000	0.459888	1.36517	-0.358095	0.08774	0.20134	-0.379215	0.290818	1.36517	21	BH
HiC_scaffold_14	21510001	21560000	0.524951	1.67303	-0.689726	0	0.30942	-0.779022	0.822125	1.67303	21	BH
HiC_scaffold_14	21520001	21570000	0.515506	2.07428	-0.622833	0	0.34264	-0.732999	0.577938	2.07428	21	BH
HiC_scaffold_14	21670001	21720000	0.344362	1.8606	-0.253227	0.1747	0.3727	-0.0173345	0.575202	1.8606	21	BH
HiC_scaffold_14	21740001	21790000	0.284953	1.46202	-0.308481	0.9711	0.40854	-0.104486	0.292288	1.46202	21	BH
HiC_scaffold_14	21750001	21800000	0.404778	2.56033	-0.487125	1	0.37006	-0.659469	0.0115881	2.56033	21	BH
HiC_scaffold_14	21760001	21810000	0.421941	2.43478	-0.296618	1	0.3323	-0.698597	-0.164392	2.43478	21	BH
HiC_scaffold_14	22260001	22310000	0.39081	2.22561	-0.207263	0.58796	0.3559	1.18989	2.22215	2.22561	21	BH
HiC_scaffold_14	22270001	22320000	0.370947	2.17318	-0.203303	0.42332	0.40868	1.44961	2.57513	2.17318	21	BH
HiC_scaffold_14	22280001	22330000	0.380186	2.20209	-0.195258	0.22332	0.44036	1.48911	2.60979	2.20209	21	BH
HiC_scaffold_14	22290001	22340000	0.40111	2.50618	-0.231641	0.14616	0.44216	1.38449	2.62433	2.50618	21	BH
HiC_scaffold_14	22540001	22590000	0.570777	1.20431	-0.344935	0.95788	0.27868	-0.0600603	0.133885	1.20431	21	BH
HiC_scaffold_14	22550001	22600000	0.552913	1.20254	-0.315355	0.85922	0.27828	-0.178134	0.075576	1.20254	21	BH
HiC_scaffold_14	22560001	22610000	0.478062	1.33933	-0.252726	0.80294	0.30838	0.0567832	0.168082	1.33933	21	BH
HiC_scaffold_14	22570001	22620000	0.458504	1.55013	-0.259663	0.784	0.22502	0.143539	0.239431	1.55013	21	BH
HiC_scaffold_14	22580001	22630000	0.413971	2.32912	-0.445424	0.784	0.21878	-0.000650967	0.543856	2.32912	21	BH
HiC_scaffold_14	22590001	22640000	0.35821	1.99858	-0.309477	0.74852	0.22346	0.140528	0.5221	1.99858	21	BH
HiC_scaffold_14	22600001	22650000	0.330937	2.02818	-0.240533	0.6979	0.18236	0.277291	0.561142	2.02818	21	BH
HiC_scaffold_14	22710001	22760000	0.590165	1.52319	-0.214224	0.62856	0.31384	0.14227	-0.0966368	1.52319	21	BH
HiC_scaffold_14	22720001	22770000	0.6794	1.56138	-0.351449	0.82856	0.26942	0.0690773	-0.176235	1.56138	21	BH
HiC_scaffold_14	22730001	22780000	0.676792	1.52486	-0.424309	0.89198	0.30308	0.17399	-0.0754771	1.52486	21	BH
HiC_scaffold_14	22740001	22790000	0.682268	2.24057	-0.66988	0.89198	0.3234	-0.10543	0.170399	2.24057	21	BH
HiC_scaffold_14	22750001	22800000	0.662803	2.47409	-0.883698	0.74768	0.33292	-0.285755	0.320025	2.47409	21	BH
HiC_scaffold_14	22760001	22810000	0.652635	2.22711	-0.728232	0.63288	0.30706	-0.487705	0.0423861	2.22711	21	BH
HiC_scaffold_14	22770001	22820000	0.567507	1.78626	-0.472141	0.43288	0.29984	-0.311019	0.125201	1.78626	21	BH
HiC_scaffold_14	22780001	22830000	0.589361	1.97184	-0.485059	0.23288	0.33954	-0.422924	0.0975252	1.97184	21	BH
HiC_scaffold_14	22790001	22840000	0.569227	1.61533	-0.383729	0.14454	0.29396	-0.43646	0.153423	1.61533	21	BH
HiC_scaffold_14	22800001	22850000	0.533084	1.20079	-0.243288	0.17102	0.28236	-0.256274	0.116543	1.20079	21	BH
HiC_scaffold_17	320001	370000	0.248681	-4.90544	1.43259	0.63666	0.3748	1.27407	-1.74548	4.90544	11	BB
HiC_scaffold_17	330001	380000	0.248633	-4.69355	1.42062	0.54394	0.31164	1.29786	-1.65595	4.69355	11	BB
HiC_scaffold_17	340001	390000	0.247136	-4.29818	1.34652	0.57056	0.36774	1.02804	-1.64431	4.29818	11	BB
HiC_scaffold_17	350001	400000	0.237568	-3.58851	1.20447	0.57056	0.50246	0.643686	-1.63805	3.58851	11	BB
HiC_scaffold_17	470001	520000	0.254937	-2.99081	1.07104	0.89414	0.2343	1.24894	-0.476152	2.99081	11	BB
HiC_scaffold_17	480001	530000	0.251534	-3.16574	1.05259	0.89414	0.2175	1.37526	-0.512405	3.16574	11	BB
HiC_scaffold_17	23040001	23090000	0.281019	1.79125	-0.270899	0.66134	0.2801	-0.753613	-0.0888857	1.79125	21	BH
HiC_scaffold_17	23050001	23100000	0.275634	1.99053	-0.260005	0.56238	0.3274	-0.542375	0.0387969	1.99053	21	BH
HiC_scaffold_17	23060001	23110000	0.257465	2.24766	-0.341853	0.64588	0.36386	-0.558939	0.174693	2.24766	21	BH
HiC_scaffold_17	23070001	23120000	0.238209	2.6665	-0.413723	0.59098	0.41972	-0.581977	0.432183	2.6665	21	BH
HiC_scaffold_19	19620001	19670000	0.28709	1.06439	-0.183347	0.41496	0.2252	0.280088	0.187574	1.06439	21	BH
HiC_scaffold_19	19630001	19680000	0.299701	1.59901	-0.264666	0.61496	0.27248	0.09899	0.137195	1.59901	21	BH
HiC_scaffold_19	19640001	19690000	0.35969	2.04602	-0.357121	0.81496	0.26978	-0.0272394	0.285075	2.04602	21	BH
HiC_scaffold_19	19650001	19700000	0.424379	2.3132	-0.468287	1	0.35436	-0.399624	0.163163	2.3132	21	BH
HiC_scaffold_19	19660001	19710000	0.464261	2.45549	-0.412595	1	0.28542	-0.456348	0.123645	2.45549	21	BH
HiC_scaffold_19	19670001	19720000	0.495261	2.3832	-0.412099	1	0.31336	-0.364121	0.305544	2.3832	21	BH
HiC_scaffold_19	19680001	19730000	0.509163	1.89734	-0.197813	1	0.28932	-0.22928	0.423882	1.89734	21	BH
HiC_scaffold_19	19710001	19760000	0.426523	1.66694	-0.260679	1	0.3059	0.214452	0.995899	1.66694	21	BH
HiC_scaffold_19	19720001	19770000	0.413606	1.55637	-0.330488	1	0.26102	0.0729935	1.17889	1.55637	21	BH
HiC_scaffold_19	19730001	19780000	0.407412	1.63305	-0.445675	0.9513	0.26764	0.139636	1.40078	1.63305	21	BH
HiC_scaffold_19	19740001	19790000	0.45832	1.76238	-0.55302	0.7513	0.2799	0.0996808	1.55162	1.76238	21	BH
HiC_scaffold_19	19750001	19800000	0.538457	1.95459	-0.673981	0.5513	0.24776	-0.341872	1.20645	1.95459	21	BH
HiC_scaffold_19	19760001	19810000	0.593353	1.49736	-0.453673	0.3513	0.227	-0.519933	0.720333	1.49736	21	BH
HiC_scaffold_19	19770001	19820000	0.618951	1.53279	-0.235559	0.1513	0.26776	-0.15501	0.567841	1.53279	21	BH
HiC_scaffold_19	19810001	19860000	0.432682	1.73669	-0.222487	0	0.32724	0.310892	0.969162	1.73669	21	BH
HiC_scaffold_19	19820001	19870000	0.358458	1.48169	-0.262838	0	0.37856	0.309999	1.07057	1.48169	21	BH
HiC_scaffold_19	19830001	19880000	0.337519	1.07643	-0.243115	0	0.38324	0.398841	1.08245	1.07643	21	BH
HiC_scaffold_19	19880001	19930000	0.373318	1.57914	-0.482096	0.74832	0.3921	-0.296716	0.861046	1.57914	21	BH
HiC_scaffold_19	19890001	19940000	0.34393	2.29522	-0.786345	0.65178	0.31228	-0.752006	0.642404	2.29522	21	BH
HiC_scaffold_19	19900001	19950000	0.285135	2.6755	-0.805578	0.55136	0.40158	-0.686882	0.486547	2.6755	21	BH
HiC_scaffold_19	19910001	19960000	0.255654	2.92809	-0.820191	0.4887	0.46226	-0.529605	0.545446	2.92809	21	BH
HiC_scaffold_19	19920001	19970000	0.25504	3.18246	-0.828291	0.52556	0.42622	-0.738314	0.568352	3.18246	21	BH
HiC_scaffold_19	19930001	19980000	0.313742	3.33713	-0.856083	0.72556	0.4473	-0.913719	0.595835	3.33713	21	BH
HiC_scaffold_19	19940001	19990000	0.405367	3.61569	-0.834845	0.83692	0.50904	-0.948666	0.649235	3.61569	21	BH
HiC_scaffold_19	19950001	20000000	0.552632	3.11445	-0.666206	0.93734	0.40196	-0.953871	0.490869	3.11445	21	BH
HiC_scaffold_19	19960001	20010000	0.585538	3.11762	-0.575083	0.906	0.37234	-1.02034	0.336207	3.11762	21	BH
HiC_scaffold_19	19970001	20020000	0.625547	2.78775	-0.402723	0.71304	0.37974	-0.877614	0.119741	2.78775	21	BH
HiC_scaffold_19	19980001	20030000	0.67983	2.21225	-0.198014	0.51304	0.33412	-0.83581	-0.188758	2.21225	21	BH
HiC_scaffold_19	20040001	20090000	0.768778	3.88475	-0.28545	0.68732	0.4596	-1.70795	-0.883983	3.88475	21	BH
HiC_scaffold_19	20050001	20100000	0.792952	4.74465	-0.353404	0.82954	0.51714	-1.8228	-1.08659	4.74465	21	BH
HiC_scaffold_19	20060001	20110000	0.80237	5.42838	-0.424067	1	0.41106	-1.84701	-1.22208	5.42838	21	BH
HiC_scaffold_19	20070001	20120000	0.813064	5.69953	-0.451063	1	0.36674	-1.87498	-1.27371	5.69953	21	BH
HiC_scaffold_19	20080001	20130000	0.79876	6.11266	-0.700599	1	0.3776	-1.84197	-0.99722	6.11266	21	BH
HiC_scaffold_19	20090001	20140000	0.748172	5.06997	-0.467932	1	0.37884	-1.39502	-0.781036	5.06997	21	BH
HiC_scaffold_19	20100001	20150000	0.686742	4.05695	-0.416636	0.8024	0.33418	-1.04369	-0.470615	4.05695	21	BH
HiC_scaffold_19	20110001	20160000	0.595998	2.95804	-0.408917	0.6707	0.30072	-0.681052	-0.26495	2.95804	21	BH
HiC_scaffold_19	20120001	20170000	0.4831	2.19713	-0.268109	0.58162	0.29834	-0.295657	-0.0192807	2.19713	21	BH
HiC_scaffold_19	20150001	20200000	0.423134	2.03937	-0.470798	0.65586	0.39796	-0.495478	-0.0678268	2.03937	21	BH
HiC_scaffold_19	20160001	20210000	0.395692	2.40184	-0.676079	0.69824	0.42866	-0.769514	0.0636542	2.40184	21	BH
HiC_scaffold_19	20170001	20220000	0.37813	2.34538	-0.684675	0.74384	0.49084	-0.614759	0.323966	2.34538	21	BH
HiC_scaffold_19	20180001	20230000	0.341828	2.42679	-0.736899	0.84224	0.385	-0.631968	0.470062	2.42679	21	BH
HiC_scaffold_19	20190001	20240000	0.320417	2.39538	-0.667542	0.82076	0.37284	-0.362528	0.806884	2.39538	21	BH
HiC_scaffold_19	20200001	20250000	0.293602	1.96795	-0.515672	0.75538	0.35398	-0.0409207	0.92727	1.96795	21	BH
HiC_scaffold_19	20210001	20260000	0.30825	1.89017	-0.444	0.78146	0.33464	0.0800662	0.952197	1.89017	21	BH
HiC_scaffold_19	20220001	20270000	0.325711	2.04367	-0.410676	0.81302	0.24962	0.0642605	0.830919	2.04367	21	BH
HiC_scaffold_19	20230001	20280000	0.331567	2.72132	-0.318894	0.77416	0.36778	0.332045	0.892703	2.72132	21	BH
HiC_scaffold_19	20240001	20290000	0.348263	2.88152	-0.211465	0.79564	0.3452	0.467118	0.712083	2.88152	21	BH
HiC_scaffold_19	20500001	20550000	0.360533	1.72841	-0.280234	0.51148	0.41518	-0.278414	0.512141	1.72841	21	BH
HiC_scaffold_19	20510001	20560000	0.340445	1.43386	-0.176284	0.71148	0.39378	-0.17467	0.312202	1.43386	21	BH
HiC_scaffold_19	20520001	20570000	0.263674	1.42249	-0.195507	0.6532	0.37094	-0.254573	0.429334	1.42249	21	BH
HiC_scaffold_19	20690001	20740000	0.325297	-1.57827	0.673889	0.14782	0.67534	0.74671	-0.15197	1.57827	11	BB
HiC_scaffold_19	20700001	20750000	0.359111	-2.21547	0.976354	0.25332	0.63202	0.8111	0.0275989	2.21547	11	BB
HiC_scaffold_19	20710001	20760000	0.336265	-2.1619	0.776059	0.34584	0.63108	0.798017	0.143279	2.1619	11	BB
HiC_scaffold_19	20720001	20770000	0.343435	-2.07495	0.792551	0.54584	0.49668	0.74262	0.169952	2.07495	11	BB
HiC_scaffold_19	20730001	20780000	0.338935	-1.74371	0.709043	0.59996	0.43586	0.734537	0.347819	1.74371	11	BB
HiC_scaffold_19	20740001	20790000	0.345535	-1.81167	0.803543	0.6631	0.41386	0.735733	0.306378	1.81167	11	BB
HiC_scaffold_19	20790001	20840000	0.343583	-1.68673	0.71687	0.737	0.55694	0.59653	0.308196	1.68673	11	BB
HiC_scaffold_19	20800001	20850000	0.374398	-2.30128	0.889087	0.78728	0.52888	0.746539	0.612508	2.30128	11	BB
HiC_scaffold_19	20810001	20860000	0.350025	-2.53168	0.731889	0.78728	0.55528	0.753131	0.690115	2.53168	11	BB
HiC_scaffold_19	20820001	20870000	0.352748	-2.81134	0.789957	0.88656	0.62438	1.0496	0.424292	2.81134	11	BB
HiC_scaffold_19	20830001	20880000	0.350601	-2.38903	0.605899	0.69602	0.72034	0.886687	0.586235	2.38903	11	BB
HiC_scaffold_19	20840001	20890000	0.326461	-2.11076	0.531871	0.68054	0.74094	0.805495	0.422774	2.11076	11	BB
HiC_scaffold_19	20860001	20910000	0.314474	-1.71868	0.54619	0.68054	0.73526	0.861625	0.231635	1.71868	11	BB
HiC_scaffold_19	20870001	20920000	0.278729	-1.88335	0.538776	0.68054	0.69338	0.849798	0.401843	1.88335	11	BB
HiC_scaffold_19	20880001	20930000	0.277981	-1.65259	0.625021			0.996558	0.324919	1.65259	11	BB
HiC_scaffold_20	18660001	18710000	0.324554	-2.64098	0.66168	0.80616	0.25366	1.00497	-0.434088	2.64098	11	BB
HiC_scaffold_20	18670001	18720000	0.353505	-2.99111	0.81329	0.91678	0.20426	1.04599	-0.654315	2.99111	11	BB
HiC_scaffold_20	18680001	18730000	0.370734	-3.18599	0.899153	0.91678	0.19176	0.829346	-0.877066	3.18599	11	BB
HiC_scaffold_20	18690001	18740000	0.348305	-2.23667	0.853482	0.91678	0.19666	0.35244	-0.9553	2.23667	11	BB
HiC_scaffold_20	18720001	18770000	0.359767	2.68757	-0.252079	0.74252	0.41132	-0.304349	0.853558	2.68757	21	BH
HiC_scaffold_20	18730001	18780000	0.384683	3.71527	-0.414969	0.7106	0.444	-0.244323	1.23219	3.71527	21	BH
HiC_scaffold_20	18740001	18790000	0.428703	3.87949	-0.454383	0.62894	0.47798	-0.0456184	1.36559	3.87949	21	BH
HiC_scaffold_20	18750001	18800000	0.474311	3.54281	-0.271323	0.58474	0.43212	0.182385	1.10701	3.54281	21	BH
HiC_scaffold_20	18870001	18920000	0.245644	4.11454	-0.951064	0	0.3501	-1.0579	1.32033	4.11454	21	BH
HiC_scaffold_20	18880001	18930000	0.280601	4.62102	-1.11079	0.17268	0.31198	-0.984078	1.76376	4.62102	21	BH
HiC_scaffold_20	18890001	18940000	0.322424	5.2465	-0.999641	0.37268	0.29262	-0.585898	2.20498	5.2465	21	BH
HiC_scaffold_20	18900001	18950000	0.340931	5.36495	-0.9913	0.57268	0.25402	-0.575708	2.36338	5.36495	21	BH
HiC_scaffold_20	18910001	18960000	0.350487	5.45879	-1.01803	0.77268	0.24194	-0.438677	2.58042	5.45879	21	BH
HiC_scaffold_20	18920001	18970000	0.34369	5.4134	-1.02444	0.97268	0.31888	-0.475044	2.69553	5.4134	21	BH
HiC_scaffold_20	18930001	18980000	0.356228	5.11388	-1.00974	0.90854	0.30468	-0.464807	2.89701	5.11388	21	BH
HiC_scaffold_20	18940001	18990000	0.33848	5.28986	-0.974979	0.89204	0.32578	-0.553133	2.68271	5.28986	21	BH
HiC_scaffold_20	18950001	19000000	0.331006	5.33138	-0.950931	0.84914	0.36748	-0.431723	2.78429	5.33138	21	BH
HiC_scaffold_20	18960001	19010000	0.320165	5.70813	-0.981883	0.8085	0.4926	-0.52074	2.68977	5.70813	21	BH
HiC_scaffold_20	18970001	19020000	0.328059	5.93642	-0.971866	0.8085	0.45752	-0.692488	2.4008	5.93642	21	BH
HiC_scaffold_20	18980001	19030000	0.360206	6.72199	-0.974439	0.81926	0.46998	-0.901083	1.85829	6.72199	21	BH
HiC_scaffold_20	18990001	19040000	0.433893	7.15033	-0.945602	0.83576	0.39678	-0.998018	1.38582	7.15033	21	BH
HiC_scaffold_20	19000001	19050000	0.519699	7.59667	-0.862187	0.87866	0.3146	-1.06015	0.920376	7.59667	21	BH
HiC_scaffold_20	19010001	19060000	0.596846	7.45963	-0.659151	0.9193	0.21108	-1.01627	0.481819	7.45963	21	BH
HiC_scaffold_20	19020001	19070000	0.634194	7.23008	-0.474724	0.90922	0.1901	-0.845962	0.228572	7.23008	21	BH
HiC_scaffold_20	19030001	19080000	0.651345	6.63656	-0.327806	0.95566	0.2312	-0.664219	0.0911943	6.63656	21	BH
HiC_scaffold_20	19130001	19180000	0.605797	5.28562	-0.190237	0.60848	0.3368	-0.474122	-0.218756	5.28562	21	BH
HiC_scaffold_20	19150001	19200000	0.602175	6.43483	-0.263329	0.34626	0.37048	-0.428528	0.0962281	6.43483	21	BH
HiC_scaffold_20	19160001	19210000	0.60639	6.31578	-0.335788	0.34452	0.34994	-0.56322	0.133647	6.31578	21	BH
HiC_scaffold_20	19170001	19220000	0.600985	5.26231	-0.264864	0.38674	0.38608	-0.545818	-0.0489328	5.26231	21	BH
HiC_scaffold_20	19180001	19230000	0.593853	4.67897	-0.206259	0.5167	0.35438	-0.603091	-0.091358	4.67897	21	BH
HiC_scaffold_20	19190001	19240000	0.633633	3.10721	-0.292994	0.6935	0.37014	-1.00208	-0.296452	3.10721	21	BH
HiC_scaffold_20	19200001	19250000	0.536985	2.59581	-0.177398	0.75702	0.39052	-0.306808	0.210564	2.59581	21	BH
HiC_scaffold_21	3210001	3260000	0.266398	-2.45039	0.635958	0.83484	0.1659	0.666228	-0.163778	2.45039	11	BB
HiC_scaffold_21	3220001	3270000	0.268999	-2.51916	0.654914	0.64408	0.17388	0.600692	-0.242407	2.51916	11	BB
HiC_scaffold_21	3230001	3280000	0.271167	-3.05975	0.668809	0.4874	0.15134	0.73366	-0.282458	3.05975	11	BB
HiC_scaffold_21	3240001	3290000	0.238254	-2.6178	0.543007	0.4874	0.18138	0.670109	-0.169532	2.6178	11	BB
HiC_scaffold_21	3560001	3610000	0.241292	3.96101	-0.197353	0.39178	0.24258	-0.522076	0.50299	3.96101	21	BH
HiC_scaffold_21	3570001	3620000	0.269695	4.48034	-0.251669	0.38034	0.29934	-0.519976	0.685907	4.48034	21	BH
HiC_scaffold_21	3580001	3630000	0.2894	5.02259	-0.266924	0.2027	0.24458	-0.511826	0.570843	5.02259	21	BH
HiC_scaffold_21	3590001	3640000	0.292748	4.9166	-0.243406	0.2027	0.2246	-0.538615	0.408557	4.9166	21	BH
HiC_scaffold_21	3600001	3650000	0.295661	5.0721	-0.255231	0.2027	0.26412	-0.522658	0.35522	5.0721	21	BH
HiC_scaffold_21	3610001	3660000	0.285458	5.24041	-0.337036	0.39666	0.28228	-0.755773	0.0333001	5.24041	21	BH
HiC_scaffold_21	3620001	3670000	0.239933	5.38209	-0.566587	0.4081	0.25566	-1.04741	0.0301782	5.38209	21	BH
HiC_scaffold_21	3630001	3680000	0.255801	4.83104	-1.373	0.59396	0.30556	-1.62804	1.04573	4.83104	21	BH
HiC_scaffold_21	3640001	3690000	0.247326	4.48286	-1.30415	0.79396	0.2904	-1.33375	1.54834	4.48286	21	BH
HiC_scaffold_21	3650001	3700000	0.251558	4.21405	-1.23835	0.99396	0.2533	-1.10053	1.74124	4.21405	21	BH
HiC_scaffold_21	3660001	3710000	0.261533	3.76628	-1.11076	1	0.24344	-0.845257	2.14065	3.76628	21	BH
HiC_scaffold_21	3670001	3720000	0.252536	2.45374	-0.861475	1	0.25712	-0.538034	1.67361	2.45374	21	BH
HiC_scaffold_21	23100001	23150000	0.248318	-2.99896	1.28571	0.62694	0.2322	1.72072	-1.13469	2.99896	11	BB
HiC_scaffold_21	24630001	24680000	0.270159	-2.32797	0.544882	0	0.30644	0.466633	0.277864	2.32797	11	BB
HiC_scaffold_21	24640001	24690000	0.292444	-2.87811	0.717051	0	0.24522	0.549329	0.107933	2.87811	11	BB
HiC_scaffold_21	24650001	24700000	0.348022	-2.62544	0.707684	0	0.2762	0.777143	-0.110343	2.62544	11	BB
HiC_scaffold_21	24660001	24710000	0.363966	-2.2991	0.652924	0	0.245	0.666867	0.0223235	2.2991	11	BB
HiC_scaffold_21	24670001	24720000	0.375868	-2.07287	0.605717	0	0.2447	0.836039	0.148631	2.07287	11	BB
HiC_scaffold_21	24680001	24730000	0.415697	-3.07289	0.804145	0	0.27952	1.00512	-0.0287225	3.07289	11	BB
HiC_scaffold_21	24690001	24740000	0.42625	-3.7619	0.98684	0	0.27586	1.10966	-0.288306	3.7619	11	BB
HiC_scaffold_21	24700001	24750000	0.382655	-4.02339	1.06736	0	0.24336	0.859288	-0.107819	4.02339	11	BB
HiC_scaffold_21	24710001	24760000	0.361999	-3.5752	1.16096	0	0.30434	0.671115	-0.135705	3.5752	11	BB
HiC_scaffold_21	24720001	24770000	0.363158	-2.9398	1.15483	0.05604	0.29058	0.422352	-0.369105	2.9398	11	BB
HiC_scaffold_21	24730001	24780000	0.323188	-1.6995	0.846521	0.25604	0.2899	0.23901	0.0954997	1.6995	11	BB
HiC_scaffold_22	130001	180000	0.354382	-1.79626	0.665384	0.29072	0.52364	-0.252719	-0.859377	1.79626	11	BB
HiC_scaffold_22	210001	260000	0.248609	2.25418	-0.895791	0.72622	0.4566	-1.00997	0.951578	2.25418	21	BH
HiC_scaffold_22	220001	270000	0.251825	2.19676	-0.842089	0.7493	0.45354	-1.03956	0.889722	2.19676	21	BH
HiC_scaffold_22	300001	350000	0.239022	-3.09418	1.05924	0.74068	0.54572	1.04528	-0.809782	3.09418	11	BB
HiC_scaffold_22	310001	360000	0.262094	-3.65385	1.34083	0.61582	0.55002	1.11569	-1.16681	3.65385	11	BB
HiC_scaffold_22	320001	370000	0.265427	-3.83858	1.35907	0.41582	0.54436	1.2676	-1.19098	3.83858	11	BB
HiC_scaffold_22	330001	380000	0.289369	-4.15455	1.07153	0.37462	0.5719	1.26853	-0.735402	4.15455	11	BB
HiC_scaffold_22	340001	390000	0.375362	-4.20263	1.35741	0.51794	0.535	1.33646	-1.00114	4.20263	11	BB
HiC_scaffold_22	350001	400000	0.372638	-3.75931	1.11178	0.51794	0.53866	1.47101	-0.372409	3.75931	11	BB
HiC_scaffold_22	360001	410000	0.344029	-3.18941	0.857751	0.6428	0.51024	1.39388	0.294236	3.18941	11	BB
HiC_scaffold_22	370001	420000	0.346044	-3.03056	0.790049	0.82974	0.45856	1.32091	0.84671	3.03056	11	BB
HiC_scaffold_22	380001	430000	0.350145	-3.37008	0.98924	0.89086	0.40402	1.29693	0.838773	3.37008	11	BB
HiC_scaffold_22	390001	440000	0.288805	-2.9915	0.62521	0.93392	0.35224	0.946892	1.36452	2.9915	11	BB
HiC_scaffold_22	400001	450000	0.309892	-2.35537	0.577603	0.93392	0.35764	0.821415	1.27123	2.35537	11	BB
HiC_scaffold_22	410001	460000	0.441982	-2.28435	0.850092	0.92776	0.37874	1.12038	0.721829	2.28435	11	BB
HiC_scaffold_22	420001	470000	0.477544	-2.52233	1.14097	0.92786	0.3641	1.2116	0.317966	2.52233	11	BB
HiC_scaffold_22	430001	480000	0.491844	-2.68862	1.30279	0.98088	0.33512	1.2893	0.12188	2.68862	11	BB
HiC_scaffold_22	440001	490000	0.493072	-3.23472	1.49718	0.91544	0.3608	1.53477	-0.0696496	3.23472	11	BB
HiC_scaffold_22	450001	500000	0.451675	-3.26043	1.35712	0.91544	0.40516	1.89531	0.151549	3.26043	11	BB
HiC_scaffold_22	460001	510000	0.385271	-3.24836	1.20568	0.9216	0.3533	1.68561	0.342078	3.24836	11	BB
HiC_scaffold_22	470001	520000	0.324468	-2.72948	0.939429	0.90778	0.42902	1.53429	0.312051	2.72948	11	BB
HiC_scaffold_22	480001	530000	0.260938	-2.60024	0.731857	0.86012	0.44184	1.3559	0.414383	2.60024	11	BB
HiC_scaffold_22	550001	600000	0.244221	-3.4903	0.906764	0.88324	0.41172	0.0087214	0.0893251	3.4903	11	BB
HiC_scaffold_22	560001	610000	0.247782	-2.60855	0.707733	0.95148	0.41554	-0.161263	0.513471	2.60855	11	BB
HiC_scaffold_22	680001	730000	0.294275	-1.61375	0.576334	0.39544	0.29892	0.35285	0.0560015	1.61375	11	BB
HiC_scaffold_22	690001	740000	0.283057	-1.56139	0.584477	0.41994	0.29392	0.443177	-0.0218491	1.56139	11	BB
HiC_scaffold_22	700001	750000	0.297993	-1.98431	0.649757	0.36282	0.35418	0.71213	-0.0709081	1.98431	11	BB
HiC_scaffold_22	950001	1000000	0.374549	1.7599	-0.35034	0	0.52856	0.0641628	1.48983	1.7599	21	BH
HiC_scaffold_22	960001	1010000	0.394318	1.93607	-0.424053	0	0.46154	-0.0763573	1.57209	1.93607	21	BH
HiC_scaffold_22	970001	1020000	0.45837	2.63779	-0.678893	0	0.42294	-0.36409	1.8202	2.63779	21	BH
HiC_scaffold_22	980001	1030000	0.490686	2.58456	-0.783844	0	0.30788	-0.435445	1.87722	2.58456	21	BH
HiC_scaffold_22	990001	1040000	0.524717	2.07824	-0.565877	0.06978	0.26988	-0.452515	1.30399	2.07824	21	BH
HiC_scaffold_22	1000001	1050000	0.53577	1.25747	-0.39357	0.26978	0.33608	-0.342143	1.17312	1.25747	21	BH
HiC_scaffold_22	2170001	2220000	0.575615	-1.63186	0.683117	0	0.37246	-0.54164	-0.629851	1.63186	11	BB
HiC_scaffold_22	2180001	2230000	0.52792	-2.14158	1.09686	0	0.34394	-0.584119	-1.00102	2.14158	11	BB
HiC_scaffold_22	2190001	2240000	0.478975	-2.24694	1.21934	0	0.36616	-0.149137	-1.1427	2.24694	11	BB
HiC_scaffold_22	2200001	2250000	0.488281	-1.86068	1.45714	0.02384	0.32698	0.23379	-1.41521	1.86068	11	BB
HiC_scaffold_23	670001	720000	0.26938	-2.21417	0.913314	0.90192	0.422	1.85663	-0.652516	2.21417	11	BB
HiC_scaffold_23	680001	730000	0.259792	-2.32793	0.940848	0.70192	0.47876	1.72595	-0.653143	2.32793	11	BB
HiC_scaffold_23	690001	740000	0.256086	-2.03934	1.00184	0.57134	0.56218	1.83645	-0.691741	2.03934	11	BB
HiC_scaffold_23	700001	750000	0.266512	-1.66908	0.900716	0.39436	0.68246	1.65205	-0.607493	1.66908	11	BB
HiC_scaffold_23	710001	760000	0.28872	-1.91354	1.02419	0.3604	0.69968	1.87861	-0.657234	1.91354	11	BB
HiC_scaffold_23	720001	770000	0.305559	-1.88418	1.09106	0.36604	0.7158	1.74768	-0.9174	1.88418	11	BB
HiC_scaffold_23	730001	780000	0.318846	-1.90761	1.03337	0.56604	0.66618	1.91453	-0.725753	1.90761	11	BB
HiC_scaffold_23	740001	790000	0.321966	-2.09674	0.991489	0.76604	0.56248	2.08727	-0.523093	2.09674	11	BB
HiC_scaffold_23	750001	800000	0.326036	-2.24835	0.984864	0.96604	0.4827	2.28619	-0.410447	2.24835	11	BB
HiC_scaffold_23	760001	810000	0.329756	-1.83232	0.819641	0.84056	0.43466	2.21738	-0.205645	1.83232	11	BB
HiC_scaffold_23	1000001	1050000	0.277923	-1.91986	0.541331	0.06974	0.62818	0.376535	-0.622522	1.91986	11	BB
HiC_scaffold_23	1010001	1060000	0.311795	-1.69057	0.531505	0	0.697	0.970264	-0.185112	1.69057	11	BB
HiC_scaffold_23	1060001	1110000	0.271514	-1.56728	0.638905	0	0.6252	-0.0956575	-1.16426	1.56728	11	BB
HiC_scaffold_23	1830001	1880000	0.408468	-2.44342	0.784101	0.3759	0.28154	0.342571	-0.954225	2.44342	11	BB
HiC_scaffold_23	1840001	1890000	0.447241	-2.90933	1.06807	0.5759	0.24114	0.464151	-1.14753	2.90933	11	BB
HiC_scaffold_23	1850001	1900000	0.474084	-3.55777	1.59152	0.7759	0.23018	0.808193	-1.66316	3.55777	11	BB
HiC_scaffold_23	1860001	1910000	0.495931	-3.64065	1.87159	0.91452	0.27452	0.645108	-1.96691	3.64065	11	BB
HiC_scaffold_23	1870001	1920000	0.439168	-3.41519	1.56043	1	0.30276	0.358092	-1.79779	3.41519	11	BB
HiC_scaffold_23	1880001	1930000	0.337161	-2.78601	1.13859	0.9814	0.28548	0.315504	-1.33787	2.78601	11	BB
HiC_scaffold_23	1890001	1940000	0.244402	-1.67482	0.720473	0.81364	0.32962	0.326653	-0.749685	1.67482	11	BB
HiC_scaffold_23	2290001	2340000	0.252047	-1.9717	0.649635	0.79268	0.35846	1.0529	-0.0548948	1.9717	11	BB
HiC_scaffold_23	2300001	2350000	0.275589	-1.93936	0.624965	0.99268	0.327	0.942375	-0.128475	1.93936	11	BB
HiC_scaffold_23	2310001	2360000	0.336624	-2.89703	1.12163	0.81022	0.35396	1.26091	-0.845521	2.89703	11	BB
HiC_scaffold_23	2320001	2370000	0.390183	-3.71281	1.45962	0.61022	0.32814	1.49518	-1.38878	3.71281	11	BB
HiC_scaffold_23	2330001	2380000	0.393624	-3.92855	1.60099	0.41022	0.3668	1.56732	-1.54704	3.92855	11	BB
HiC_scaffold_23	2340001	2390000	0.406584	-3.75571	1.73074	0.21022	0.4352	1.79757	-1.62422	3.75571	11	BB
HiC_scaffold_23	2350001	2400000	0.395563	-3.64685	1.58597	0.01618	0.45374	1.77595	-1.42456	3.64685	11	BB
HiC_scaffold_23	2360001	2410000	0.35194	-2.29506	1.03356	0.06412	0.42118	1.37602	-0.843401	2.29506	11	BB
HiC_scaffold_23	2430001	2480000	0.314299	-1.645	0.666922	0	0.3152	0.519442	-0.494353	1.645	11	BB
HiC_scaffold_23	2440001	2490000	0.313466	-1.83924	0.68599	0	0.27814	0.486166	-0.358151	1.83924	11	BB
HiC_scaffold_23	2450001	2500000	0.345458	-1.81165	0.845071	0	0.28552	0.60486	-0.647914	1.81165	11	BB
HiC_scaffold_23	2460001	2510000	0.332577	-1.64333	0.744228	0	0.29386	0.753059	-0.416286	1.64333	11	BB
HiC_scaffold_23	2550001	2600000	0.309841	-1.68949	0.760684	0	0.50008	0.842035	-0.239956	1.68949	11	BB
HiC_scaffold_23	2560001	2610000	0.300637	-2.22583	0.886518	0	0.39614	0.562145	-0.630316	2.22583	11	BB
HiC_scaffold_23	2570001	2620000	0.281049	-2.17964	0.850743	0	0.32204	0.326931	-0.744658	2.17964	11	BB
HiC_scaffold_23	2580001	2630000	0.266368	-2.2474	0.858822	0	0.3568	0.196993	-0.788694	2.2474	11	BB
HiC_scaffold_23	2590001	2640000	0.26042	-2.16953	0.726636	0	0.31124	0.279827	-0.664357	2.16953	11	BB
HiC_scaffold_23	2600001	2650000	0.274381	-2.13477	0.635446	0	0.26764	0.286565	-0.633361	2.13477	11	BB
HiC_scaffold_23	2610001	2660000	0.342734	-1.83762	0.763558	0	0.29258	0.533911	-0.806614	1.83762	11	BB
HiC_scaffold_23	2620001	2670000	0.344472	-1.81489	0.785491	0	0.33744	0.595503	-0.744442	1.81489	11	BB
HiC_scaffold_23	2630001	2680000	0.30944	-1.7745	0.661428	0	0.32762	0.428823	-0.542854	1.7745	11	BB
HiC_scaffold_23	2640001	2690000	0.300922	-1.57076	0.63689	0	0.37342	0.316891	-0.465292	1.57076	11	BB
HiC_scaffold_23	2650001	2700000	0.30471	-1.57218	0.701498	0	0.33908	0.459531	-0.491437	1.57218	11	BB
HiC_scaffold_23	2660001	2710000	0.298923	-1.69923	0.599345	0	0.3603	0.645309	-0.228531	1.69923	11	BB
HiC_scaffold_23	2820001	2870000	0.346885	-1.51897	1.136	0	0.24	1.11458	-1.03985	1.51897	11	BB
HiC_scaffold_23	2830001	2880000	0.337049	-1.54694	1.15662	0	0.21398	1.05309	-0.981468	1.54694	11	BB
HiC_scaffold_23	2840001	2890000	0.329348	-2.02567	1.28411	0	0.20526	1.12853	-1.07915	2.02567	11	BB
HiC_scaffold_23	2850001	2900000	0.313535	-2.14706	1.11183	0	0.20348	1.00437	-0.858678	2.14706	11	BB
HiC_scaffold_23	2860001	2910000	0.353462	-2.27222	1.15641	0	0.21408	0.966981	-0.922614	2.27222	11	BB
HiC_scaffold_23	2870001	2920000	0.369928	-2.33567	1.12172	0	0.20954	0.995111	-0.734284	2.33567	11	BB
HiC_scaffold_23	2880001	2930000	0.37859	-2.69186	1.19308	0	0.23494	1.03747	-0.794573	2.69186	11	BB
HiC_scaffold_23	2890001	2940000	0.365327	-2.79792	1.06284	0	0.26008	0.941241	-0.665407	2.79792	11	BB
HiC_scaffold_23	2900001	2950000	0.378676	-2.74411	1.09487	0	0.26498	0.791211	-0.928125	2.74411	11	BB
HiC_scaffold_23	2910001	2960000	0.360069	-2.64621	0.868838	0.18266	0.26048	0.555449	-0.780912	2.64621	11	BB
HiC_scaffold_23	2920001	2970000	0.365924	-2.74902	0.935393	0.21762	0.23048	0.486758	-0.919391	2.74902	11	BB
HiC_scaffold_23	2930001	2980000	0.37417	-2.53406	0.735729	0.21762	0.23834	0.394369	-0.769635	2.53406	11	BB
HiC_scaffold_23	2940001	2990000	0.403042	-1.85527	0.776918	0.21762	0.21926	0.425481	-0.939688	1.85527	11	BB
HiC_scaffold_23	2950001	3000000	0.402981	-1.49671	0.674487	0.21762	0.21892	0.275694	-0.745618	1.49671	11	BB
HiC_scaffold_23	2960001	3010000	0.385962	-1.62481	0.78496	0.03496	0.2255	0.389024	-0.670193	1.62481	11	BB
HiC_scaffold_23	3000001	3050000	0.290409	-1.5186	1.00366	0.00888	0.31384	0.955668	-0.5945	1.5186	11	BB
HiC_scaffold_23	3020001	3070000	0.340332	-1.50681	1.06687	0	0.42574	1.3758	-0.617384	1.50681	11	BB
HiC_scaffold_23	3030001	3080000	0.358037	-1.52489	1.13243	0	0.34774	1.4478	-0.693077	1.52489	11	BB
HiC_scaffold_23	3040001	3090000	0.398613	-1.57772	0.909759	0	0.30896	1.40896	-0.417611	1.57772	11	BB
HiC_scaffold_23	3050001	3100000	0.4336	-1.6316	0.814119	0	0.29442	1.28965	-0.384192	1.6316	11	BB
HiC_scaffold_23	3060001	3110000	0.419715	-1.57153	0.665307	0	0.2903	0.829386	-0.170897	1.57153	11	BB
HiC_scaffold_23	3120001	3170000	0.289177	1.35558	-0.407145	0.11464	0.2772	0.0959823	1.53583	1.35558	21	BH
HiC_scaffold_23	3250001	3300000	0.394349	-1.50683	0.934185	1	0.28778	0.62794	-0.591031	1.50683	11	BB
HiC_scaffold_23	3260001	3310000	0.389918	-2.17902	0.931662	1	0.30336	0.614766	-0.453473	2.17902	11	BB
HiC_scaffold_23	3270001	3320000	0.379466	-2.21815	0.708804	1	0.34604	0.36862	-0.440746	2.21815	11	BB
HiC_scaffold_23	3280001	3330000	0.351553	-1.55613	0.543618	0.89976	0.32282	0.10412	-0.1093	1.55613	11	BB
HiC_scaffold_23	3320001	3370000	0.397462	-1.82655	0.801498	0.09976	0.3048	0.681255	0.15802	1.82655	11	BB
HiC_scaffold_23	3330001	3380000	0.365749	-2.42748	0.976855	0	0.41638	0.833435	-0.390995	2.42748	11	BB
HiC_scaffold_23	3340001	3390000	0.330559	-2.8838	1.15129	0	0.41776	0.938217	-0.610255	2.8838	11	BB
HiC_scaffold_23	3350001	3400000	0.33716	-3.0276	1.09403	0	0.39554	0.975352	-0.606701	3.0276	11	BB
HiC_scaffold_23	3360001	3410000	0.316304	-3.15793	0.96438	0	0.38378	0.769182	-0.535624	3.15793	11	BB
HiC_scaffold_23	3370001	3420000	0.238677	-2.62847	0.536214	0	0.39674	0.638551	-0.173245	2.62847	11	BB
HiC_scaffold_23	4570001	4620000	0.36782	2.12397	-0.255393	0.93096	0.15896	-0.449773	0.465352	2.12397	21	BH
HiC_scaffold_23	4580001	4630000	0.385088	2.37677	-0.410274	1	0.17486	-0.570993	0.481411	2.37677	21	BH
HiC_scaffold_23	4590001	4640000	0.398708	1.80277	-0.199644	0.83114	0.2104	-0.200661	0.275656	1.80277	21	BH
HiC_scaffold_23	4660001	4710000	0.413068	1.64004	-0.189355	0.32472	0.21998	-0.40262	0.163787	1.64004	21	BH
HiC_scaffold_23	4670001	4720000	0.380757	1.6734	-0.365925	0.25618	0.28632	-0.553693	0.347685	1.6734	21	BH
HiC_scaffold_23	4680001	4730000	0.341859	1.78009	-0.479913	0.28856	0.26208	-0.610926	0.510005	1.78009	21	BH
HiC_scaffold_23	4690001	4740000	0.304457	1.88991	-0.534372	0.28856	0.24824	-0.625538	0.714956	1.88991	21	BH
HiC_scaffold_23	4700001	4750000	0.267965	1.74466	-0.549683	0.19706	0.22722	-0.533463	0.833203	1.74466	21	BH
HiC_scaffold_23	5400001	5450000	0.255387	-1.62546	0.6394	1	0.23434	0.31717	0.298398	1.62546	11	BB
HiC_scaffold_23	8460001	8510000	0.346626	-5.53789	0.698541	0.90532	0.14148	-0.140102	-0.863343	5.53789	11	BB
HiC_scaffold_23	8470001	8520000	0.390761	-7.04474	0.915783	0.90532	0.127	-0.00142981	-1.09267	7.04474	11	BB
HiC_scaffold_23	8480001	8530000	0.412104	-8.05606	1.25294	0.89288	0.09028	0.151998	-1.37874	8.05606	11	BB
HiC_scaffold_23	8490001	8540000	0.426136	-8.16961	1.47428	0.86912	0.107	0.215504	-1.58165	8.16961	11	BB
HiC_scaffold_23	8500001	8550000	0.419075	-8.42744	1.73296	0.86338	0.13792	0.485355	-1.64537	8.42744	11	BB
HiC_scaffold_23	8510001	8560000	0.357851	-7.49337	1.55917	0.83528	0.23972	0.75417	-1.24216	7.49337	11	BB
HiC_scaffold_23	8520001	8570000	0.320446	-6.95019	1.60129	0.83528	0.27266	0.857936	-1.13664	6.95019	11	BB
HiC_scaffold_23	8530001	8580000	0.318193	-6.43646	1.58816	0.8712	0.28672	0.812186	-1.01538	6.43646	11	BB
HiC_scaffold_23	8540001	8590000	0.273268	-6.43057	1.56404	0.87654	0.28744	0.876835	-0.863306	6.43057	11	BB
HiC_scaffold_23	8550001	8600000	0.261595	-6.6522	1.36948	0.838	0.23712	0.869899	-0.791229	6.6522	11	BB
HiC_scaffold_23	8560001	8610000	0.278373	-6.6198	1.32835	0.85628	0.1647	0.527977	-1.01832	6.6198	11	BB
HiC_scaffold_23	8570001	8620000	0.273348	-5.62414	1.01208	0.65628	0.1603	0.258321	-0.749411	5.62414	11	BB
HiC_scaffold_23	25130001	25180000	0.522721	2.01404	-0.209116	0.5053	0.35334	-0.342426	0.273059	2.01404	21	BH
HiC_scaffold_23	25140001	25190000	0.546427	2.05873	-0.215536	0.47794	0.32552	-0.576319	0.00482078	2.05873	21	BH
HiC_scaffold_23	25150001	25200000	0.527833	2.07777	-0.175522	0.44182	0.31242	-0.486297	-0.0644652	2.07777	21	BH
HiC_scaffold_23	25360001	25410000	0.23932	1.78476	-0.546433	0.15494	0.30502	-0.531836	0.488431	1.78476	21	BH
HiC_scaffold_23	25760001	25810000	0.441177	1.11726	-0.318464	0.10216	0.31064	-0.0332237	0.795381	1.11726	21	BH
HiC_scaffold_23	25770001	25820000	0.452226	1.26922	-0.428786	0	0.31076	-0.202889	0.600232	1.26922	21	BH
HiC_scaffold_23	25850001	25900000	0.584531	1.02814	-0.220202	1	0.37594	-0.498631	-0.105943	1.02814	21	BH
HiC_scaffold_23	25860001	25910000	0.574443	1.03233	-0.214539	1	0.3724	-0.492028	-0.167982	1.03233	21	BH
HiC_scaffold_23	25870001	25920000	0.570295	1.30244	-0.215445	1	0.44782	-0.333209	-0.216864	1.30244	21	BH
HiC_scaffold_23	25880001	25930000	0.559063	1.28891	-0.32441	1	0.44496	-0.424475	-0.0759364	1.28891	21	BH
HiC_scaffold_23	25890001	25940000	0.554527	1.00374	-0.199839	1	0.37432	-0.24818	-0.181997	1.00374	21	BH
HiC_scaffold_23	25900001	25950000	0.537991	1.24542	-0.305003	0.88624	0.36258	-0.359329	-0.144376	1.24542	21	BH
HiC_scaffold_23	26000001	26050000	0.501483	1.48844	-0.220122	0.1581	0.32156	-0.134216	0.00780288	1.48844	21	BH
HiC_scaffold_23	26010001	26060000	0.549744	2.27465	-0.481109	0.1581	0.28876	-0.654615	0.155657	2.27465	21	BH
HiC_scaffold_23	26020001	26070000	0.558523	2.36764	-0.517704	0.1581	0.24984	-0.839507	0.359252	2.36764	21	BH
HiC_scaffold_23	26030001	26080000	0.509872	1.99388	-0.346523	0.12608	0.30008	-0.525425	0.277271	1.99388	21	BH
HiC_scaffold_23	26040001	26090000	0.468112	1.59498	-0.17782	0	0.32072	-0.156565	0.270191	1.59498	21	BH
HiC_scaffold_24	1210001	1260000	0.255617	-2.51525	0.841589	0.03406	0.42632	1.14814	0.344038	2.51525	11	BB
HiC_scaffold_24	1220001	1270000	0.287804	-2.28205	0.826389	0.03406	0.32648	1.14943	0.49018	2.28205	11	BB
HiC_scaffold_24	1230001	1280000	0.297429	-2.05016	0.790221	0	0.35904	1.31182	0.578616	2.05016	11	BB
HiC_scaffold_24	1240001	1290000	0.28578	-1.57332	0.626383	0.1061	0.327	0.961747	0.527628	1.57332	11	BB
HiC_scaffold_24	1330001	1380000	0.239168	-1.78089	0.602574	0.66812	0.38738	1.14363	0.333054	1.78089	11	BB
HiC_scaffold_24	2520001	2570000	0.287303	-1.5182	0.538671	0	0.26318	0.9311	0.374175	1.5182	11	BB
HiC_scaffold_24	2660001	2710000	0.317838	-1.63226	0.671213	0.94122	0.20118	1.07143	-0.190757	1.63226	11	BB
HiC_scaffold_24	2670001	2720000	0.256073	-1.69399	0.688233	1	0.21376	1.12525	-0.232593	1.69399	11	BB
HiC_scaffold_24	22680001	22730000	0.290739	-2.07062	0.817221	0.96964	0.37512	0.378721	-1.14453	2.07062	11	BB
HiC_scaffold_24	22690001	22740000	0.272303	-2.09441	0.95696	0.85582	0.38534	0.699358	-1.17139	2.09441	11	BB
HiC_scaffold_24	22700001	22750000	0.283591	-1.83458	1.12831	0.82986	0.35908	0.977274	-1.11114	1.83458	11	BB
HiC_scaffold_24	22820001	22870000	0.279738	1.74184	-0.411955	0.73414	0.35646	-0.664426	0.640076	1.74184	21	BH
HiC_scaffold_24	22830001	22880000	0.277538	2.40877	-0.559998	0.73414	0.40952	-0.937706	0.533817	2.40877	21	BH
HiC_scaffold_24	22840001	22890000	0.285554	2.6728	-0.554919	0.73414	0.4232	-0.843508	0.432724	2.6728	21	BH
HiC_scaffold_24	22850001	22900000	0.263983	2.5392	-0.53276	0.9169	0.42196	-0.773462	0.483716	2.5392	21	BH
HiC_scaffold_24	22930001	22980000	0.491764	2.39677	-0.646086	0.63132	0.36186	-0.538721	0.817812	2.39677	21	BH
HiC_scaffold_24	22940001	22990000	0.479512	3.85497	-0.970048	0.83132	0.23906	-0.982185	1.30933	3.85497	21	BH
HiC_scaffold_24	22950001	23000000	0.505025	5.71653	-1.5323	1	0.18028	-1.67501	1.79212	5.71653	21	BH
HiC_scaffold_24	22960001	23010000	0.425045	5.34262	-1.38565	1	0.18694	-1.36902	1.91424	5.34262	21	BH
HiC_scaffold_24	22970001	23020000	0.375653	4.63702	-1.21487	1	0.20378	-1.10279	1.97485	4.63702	21	BH
HiC_scaffold_24	22980001	23030000	0.398924	3.74448	-0.951544	1	0.19994	-0.823372	1.59663	3.74448	21	BH
HiC_scaffold_24	22990001	23040000	0.418522	2.47831	-0.538287	1	0.2187	-0.255074	0.95471	2.47831	21	BH
HiC_scaffold_24	23000001	23050000	0.43727	1.2438	-0.368693	1	0.21114	0.0205799	0.462106	1.2438	21	BH
HiC_scaffold_24	23090001	23140000	0.480245	-2.06928	0.580602	0.69772	0.29466	0.104279	0.386972	2.06928	11	BB
HiC_scaffold_24	23100001	23150000	0.569598	-2.38416	0.887736	0.78022	0.3449	0.0781367	0.0814955	2.38416	11	BB
HiC_scaffold_24	23110001	23160000	0.649616	-2.566	1.06476	0.80848	0.33156	-0.249331	-0.209404	2.566	11	BB
HiC_scaffold_24	23120001	23170000	0.692046	-2.91304	1.55652	0.80632	0.23924	-0.194574	-0.544526	2.91304	11	BB
HiC_scaffold_24	23130001	23180000	0.728824	-2.69017	1.92148	0.85834	0.16778	-0.397227	-0.700626	2.69017	11	BB
HiC_scaffold_24	23140001	23190000	0.736402	-2.84734	1.66978	0.85834	0.21042	-0.43303	-0.508642	2.84734	11	BB
HiC_scaffold_24	23150001	23200000	0.657259	-3.05475	1.67192	0.73886	0.24166	-0.115277	-0.805675	3.05475	11	BB
HiC_scaffold_24	23160001	23210000	0.526303	-3.67975	1.78463	0.53886	0.37466	0.0396753	-0.99334	3.67975	11	BB
HiC_scaffold_24	23170001	23220000	0.393299	-3.57742	1.6992	0.55814	0.48626	-0.167302	-1.33707	3.57742	11	BB
HiC_scaffold_24	23180001	23230000	0.351563	-3.38138	1.68549	0.60868	0.55304	-0.107354	-1.39096	3.38138	11	BB
HiC_scaffold_24	23190001	23240000	0.256139	-3.21924	1.55624	0.60868	0.58882	-0.240981	-1.18248	3.21924	11	BB
HiC_scaffold_24	23210001	23260000	0.256389	-2.81187	1.31532	0.92816	0.49142	-0.250712	-1.20178	2.81187	11	BB
HiC_scaffold_24	23220001	23270000	0.417512	-3.42729	1.45425	1	0.48312	0.20839	-1.3493	3.42729	11	BB
HiC_scaffold_24	23230001	23280000	0.450297	-3.67516	1.49466	0.86186	0.48722	0.342499	-1.46865	3.67516	11	BB
HiC_scaffold_24	23240001	23290000	0.489917	-3.8286	1.49776	0.66394	0.41014	0.427895	-1.65645	3.8286	11	BB
HiC_scaffold_24	23250001	23300000	0.494001	-4.03487	1.45657	0.5791	0.35138	0.413146	-1.76556	4.03487	11	BB
HiC_scaffold_24	23260001	23310000	0.492049	-4.29429	1.49326	0.46618	0.29742	0.665145	-1.70339	4.29429	11	BB
HiC_scaffold_24	23270001	23320000	0.462612	-4.16552	1.30173	0.46618	0.2255	0.604566	-1.54287	4.16552	11	BB
HiC_scaffold_24	23280001	23330000	0.461594	-4.12907	0.929029	0.60432	0.22492	0.58437	-1.18004	4.12907	11	BB
HiC_scaffold_24	23290001	23340000	0.457195	-3.94979	0.89635	0.78786	0.2638	0.706891	-1.2087	3.94979	11	BB
HiC_scaffold_24	23300001	23350000	0.465017	-3.44031	0.812095	0.855	0.26674	0.664626	-1.00039	3.44031	11	BB
HiC_scaffold_24	23310001	23360000	0.461303	-3.27001	0.843623	0.96792	0.26694	0.601483	-0.998094	3.27001	11	BB
HiC_scaffold_24	23320001	23370000	0.468343	-3.22123	0.983891	0.83072	0.24936	0.670298	-1.15715	3.22123	11	BB
HiC_scaffold_24	23330001	23380000	0.486933	-2.83302	1.10005	0.7916	0.22422	0.45795	-1.33707	2.83302	11	BB
HiC_scaffold_24	23340001	23390000	0.501173	-2.63521	1.08784	0.7643	0.20108	0.451337	-1.21875	2.63521	11	BB
HiC_scaffold_24	23350001	23400000	0.479977	-2.26641	0.76359	0.582	0.20784	0.403801	-0.638321	2.26641	11	BB
HiC_scaffold_24	23360001	23410000	0.418533	-2.13952	0.631992	0.50014	0.19758	0.642875	-0.255497	2.13952	11	BB
HiC_scaffold_24	23470001	23520000	0.459591	-2.41638	0.566246	0.54674	0.26332	0.653854	-0.374967	2.41638	11	BB
HiC_scaffold_24	23480001	23530000	0.425274	-2.27172	0.770671	0.74674	0.33202	0.946667	-0.532766	2.27172	11	BB
HiC_scaffold_24	23490001	23540000	0.433671	-1.63227	1.0367	0.78706	0.344	1.17164	-0.89806	1.63227	11	BB
HiC_scaffold_24	23590001	23640000	0.281338	-1.52223	0.59794	0.4255	0.30124	0.496546	0.186478	1.52223	11	BB
HiC_scaffold_24	23790001	23840000	0.465226	1.15136	-0.292755	0.9948	0.1776	-0.389029	0.669685	1.15136	21	BH
HiC_scaffold_24	23800001	23850000	0.430842	1.19852	-0.422603	0.7948	0.26398	-0.401066	0.803078	1.19852	21	BH
HiC_scaffold_24	24040001	24090000	0.349369	-1.7091	0.92691	0.9651	0.3198	0.533729	-0.289284	1.7091	11	BB
HiC_scaffold_24	24050001	24100000	0.352072	-2.11789	1.07936	0.9651	0.3223	0.731277	-0.508563	2.11789	11	BB
HiC_scaffold_24	24060001	24110000	0.361615	-2.81983	1.161	0.94514	0.29514	1.0295	-0.699402	2.81983	11	BB
HiC_scaffold_24	24070001	24120000	0.315694	-2.93235	1.07926	0.95852	0.45988	1.2102	-0.373718	2.93235	11	BB
HiC_scaffold_24	24080001	24130000	0.314224	-2.85707	0.757747	0.95852	0.50012	0.871736	0.00694114	2.85707	11	BB
HiC_scaffold_24	24150001	24200000	0.37667	-3.79011	0.722302	0.6342	0.37792	0.369805	-0.87674	3.79011	11	BB
HiC_scaffold_24	24160001	24210000	0.371097	-4.39084	0.967855	0.6731	0.42248	0.408092	-1.21255	4.39084	11	BB
HiC_scaffold_24	24170001	24220000	0.390086	-4.8705	1.31194	0.76584	0.39146	0.632334	-1.5258	4.8705	11	BB
HiC_scaffold_24	24180001	24230000	0.412692	-5.44505	1.44529	0.80204	0.40626	0.444271	-1.62324	5.44505	11	BB
HiC_scaffold_24	24190001	24240000	0.404387	-4.60256	1.39255	0.90096	0.33152	0.500642	-1.51696	4.60256	11	BB
HiC_scaffold_24	24200001	24250000	0.346358	-3.79254	0.907199	0.91422	0.29926	0.463392	-0.742196	3.79254	11	BB
HiC_scaffold_24	24210001	24260000	0.319204	-2.91985	0.609264	0.85106	0.2683	0.544865	-0.202575	2.91985	11	BB
HiC_scaffold_24	24580001	24630000	0.424795	-2.88075	0.614587	0.51416	0.35738	0.579431	-0.707138	2.88075	11	BB
HiC_scaffold_24	24670001	24720000	0.480975	-3.29198	0.881369	0.76898	0.32492	-0.641143	-1.22899	3.29198	11	BB
HiC_scaffold_24	24680001	24730000	0.490746	-3.16846	0.802655	0.70276	0.32378	-0.36913	-1.11484	3.16846	11	BB
HiC_scaffold_24	24690001	24740000	0.467213	-2.65787	0.881942	0.50276	0.41222	-0.29526	-1.1472	2.65787	11	BB
HiC_scaffold_24	24700001	24750000	0.490225	-2.12266	0.703531	0.30276	0.4063	-0.500347	-0.9116	2.12266	11	BB
HiC_scaffold_3	1170001	1220000	0.359383	-1.60793	0.579394	0.096	0.77602	0.0085964	-0.675276	1.60793	11	BB
HiC_scaffold_4	1120001	1170000	0.296852	1.0827	-0.665421	0.36624	0.49514	-0.389059	2.00607	1.0827	21	BH
HiC_scaffold_4	1130001	1180000	0.278792	1.04315	-0.543574	0.56624	0.4317	-0.526814	1.78852	1.04315	21	BH
HiC_scaffold_4	1440001	1490000	0.326624	-2.43268	0.721606	0	0.3206	0.411522	0.580509	2.43268	11	BB
HiC_scaffold_4	1450001	1500000	0.350674	-2.48093	1.08031	0	0.36366	0.589762	0.05174	2.48093	11	BB
HiC_scaffold_4	1460001	1510000	0.354362	-2.09782	1.05713	0	0.38226	0.66654	0.0845078	2.09782	11	BB
HiC_scaffold_6	1	50000	0.329387	1.1658	-0.496332	0.19934	0.65114	-0.292303	1.62354	1.1658	21	BH
HiC_scaffold_6	10001	60000	0.320573	1.20514	-0.41048	0.33826	0.59388	-0.252092	1.6325	1.20514	21	BH
HiC_scaffold_6	20001	70000	0.326699	1.21988	-0.253676	0.51572	0.62754	0.110756	1.65811	1.21988	21	BH
HiC_scaffold_6	420001	470000	0.34849	1.74493	-0.387255	0.7518	0.4852	-0.889672	0.247222	1.74493	21	BH
HiC_scaffold_6	430001	480000	0.299045	1.69605	-0.520327	0.7643	0.42624	-1.17782	0.0542458	1.69605	21	BH
HiC_scaffold_6	440001	490000	0.317376	1.84151	-0.499775	0.95188	0.43944	-1.08222	-0.00730906	1.84151	21	BH
HiC_scaffold_6	450001	500000	0.381741	2.12279	-0.663351	0.82186	0.4601	-1.48253	0.036695	2.12279	21	BH
HiC_scaffold_6	460001	510000	0.403144	2.11078	-0.48311	0.77812	0.46332	-1.32629	-0.00127165	2.11078	21	BH
HiC_scaffold_6	470001	520000	0.376991	1.87941	-0.400318	0.65686	0.49208	-1.32944	-0.364591	1.87941	21	BH
HiC_scaffold_6	480001	530000	0.369126	1.35626	-0.262851	0.65686	0.47158	-1.30504	-0.576586	1.35626	21	BH
HiC_scaffold_6	570001	620000	0.325448	-2.60785	1.3422	0.31556	0.66748	0.488132	-0.531247	2.60785	11	BB
HiC_scaffold_6	580001	630000	0.347602	-3.04074	1.58916	0.48942	0.6529	0.614261	-0.673485	3.04074	11	BB
HiC_scaffold_6	590001	640000	0.345131	-3.28043	1.85619	0.68942	0.53936	0.69399	-0.711029	3.28043	11	BB
HiC_scaffold_6	600001	650000	0.348225	-3.57749	2.01348	0.70874	0.37702	0.748562	-0.486834	3.57749	11	BB
HiC_scaffold_6	610001	660000	0.368767	-3.29652	1.93763	0.6513	0.38134	0.679539	-0.539587	3.29652	11	BB
HiC_scaffold_6	620001	670000	0.401443	-2.39577	1.61156	0.6072	0.33942	0.875804	-0.326309	2.39577	11	BB
HiC_scaffold_6	770001	820000	0.442404	2.86376	-0.395931	0.94928	0.6806	-0.340821	1.16442	2.86376	21	BH
HiC_scaffold_6	780001	830000	0.500035	3.59724	-0.358612	0.94928	0.5805	-0.477795	1.10267	3.59724	21	BH
HiC_scaffold_6	790001	840000	0.515227	3.91674	-0.417827	0.88244	0.49316	-0.632336	1.19085	3.91674	21	BH
HiC_scaffold_6	800001	850000	0.516391	3.28651	-0.220332	0.73316	0.45562	-0.519006	1.00145	3.28651	21	BH
HiC_scaffold_6	860001	910000	0.359072	2.474	-0.251078	0.75592	0.40252	0.0465867	1.13059	2.474	21	BH
HiC_scaffold_6	870001	920000	0.321053	2.24429	-0.350303	0.8488	0.34488	0.06107	1.26711	2.24429	21	BH
HiC_scaffold_6	1030001	1080000	0.398727	1.68538	-0.554671	0.42796	0.50482	-0.51299	0.857471	1.68538	21	BH
HiC_scaffold_6	1040001	1090000	0.294459	1.50765	-0.761959	0.48934	0.5082	-0.673774	1.26103	1.50765	21	BH
HiC_scaffold_6	1090001	1140000	0.24621	2.45339	-0.820513	0.64978	0.58372	-0.565588	1.02759	2.45339	21	BH
HiC_scaffold_6	1100001	1150000	0.392708	2.5575	-0.624639	0.6689	0.5497	-0.523785	0.522708	2.5575	21	BH
HiC_scaffold_6	1110001	1160000	0.487064	2.01247	-0.243408	0.80468	0.55294	-0.159942	0.0683009	2.01247	21	BH
HiC_scaffold_6	1550001	1600000	0.334943	1.01635	-0.206072	0.52924	0.38228	0.216382	0.403925	1.01635	21	BH
HiC_scaffold_6	1560001	1610000	0.266805	1.59593	-0.406371	0.60578	0.42104	0.11052	0.626722	1.59593	21	BH
HiC_scaffold_6	1570001	1620000	0.256549	1.49217	-0.300971	0.60578	0.44974	0.348009	0.77974	1.49217	21	BH
HiC_scaffold_6	1990001	2040000	0.294882	1.14452	-0.299159	0.78184	0.37682	0.0843865	0.137057	1.14452	21	BH
HiC_scaffold_6	2000001	2050000	0.31255	1.28378	-0.277922	0.98184	0.4161	0.208318	0.067274	1.28378	21	BH
HiC_scaffold_6	2010001	2060000	0.37828	1.23018	-0.234726	1	0.46836	0.310613	0.120734	1.23018	21	BH
HiC_scaffold_6	2020001	2070000	0.390905	1.08642	-0.203642	1	0.50754	0.461339	0.00447013	1.08642	21	BH
HiC_scaffold_6	2030001	2080000	0.443019	1.56491	-0.305074	1	0.45062	0.155739	0.205763	1.56491	21	BH
HiC_scaffold_6	2040001	2090000	0.448646	1.34932	-0.237309	0.8819	0.46668	0.0186446	0.259309	1.34932	21	BH
HiC_scaffold_6	2050001	2100000	0.449552	1.26027	-0.261107	0.6819	0.41438	-0.072402	0.414679	1.26027	21	BH
HiC_scaffold_6	2060001	2110000	0.398537	1.31179	-0.281635	0.4819	0.41434	-0.000891414	0.493316	1.31179	21	BH
HiC_scaffold_6	2070001	2120000	0.416552	1.03718	-0.246974	0.2819	0.36104	0.00864416	0.415872	1.03718	21	BH
HiC_scaffold_6	2570001	2620000	0.352743	1.1577	-0.216356	0.02036	0.18494	-0.24878	0.569787	1.1577	21	BH
HiC_scaffold_6	18280001	18330000	0.448311	3.39483	-0.278604	0.72136	0.16832	0.0477164	-0.171451	3.39483	21	BH
HiC_scaffold_6	18290001	18340000	0.475058	3.71594	-0.471112	0.79826	0.19806	-0.0885138	-0.225167	3.71594	21	BH
HiC_scaffold_6	18300001	18350000	0.570802	4.38632	-0.482674	0.81092	0.22176	-0.321167	-0.254348	4.38632	21	BH
HiC_scaffold_6	18310001	18360000	0.530657	3.90209	-0.394291	0.6784	0.3269	-0.0892986	-0.111771	3.90209	21	BH
HiC_scaffold_6	18320001	18370000	0.487531	3.21545	-0.275381	0.6784	0.32734	0.00581577	-0.0467449	3.21545	21	BH
HiC_scaffold_6	18330001	18380000	0.442685	2.81346	-0.197448	0.57398	0.30468	-0.0350659	0.0752353	2.81346	21	BH
HiC_scaffold_6	22310001	22360000	0.263519	1.08351	-0.390791	0.89338	0.3213	-0.248114	0.128892	1.08351	21	BH
HiC_scaffold_6	22320001	22370000	0.400294	1.09088	-0.410004	0.80164	0.3024	-0.293866	0.277568	1.09088	21	BH
HiC_scaffold_6	22330001	22380000	0.440397	1.5836	-0.514196	0.60164	0.31064	-0.362511	0.469688	1.5836	21	BH
HiC_scaffold_6	22340001	22390000	0.425396	1.58179	-0.546928	0.51868	0.27364	-0.426843	0.841917	1.58179	21	BH
HiC_scaffold_6	22350001	22400000	0.445	1.46778	-0.430437	0.3668	0.23672	-0.270291	0.746365	1.46778	21	BH
HiC_scaffold_6	22360001	22410000	0.477647	1.0631	-0.179352	0.2253	0.18178	-0.147763	0.439569	1.0631	21	BH
HiC_scaffold_6	22370001	22420000	0.376344	1.28976	-0.2101	0.11704	0.20902	-0.0729976	0.657631	1.28976	21	BH
HiC_scaffold_6	23400001	23450000	0.417598	1.31953	-0.315484	0.42436	0.32534	-0.666015	0.726071	1.31953	21	BH
HiC_scaffold_6	23410001	23460000	0.4285	2.1141	-0.464786	0.62436	0.30478	-0.815253	0.752888	2.1141	21	BH
HiC_scaffold_6	23420001	23470000	0.40929	2.33254	-0.495607	0.82436	0.38526	-0.79252	0.684529	2.33254	21	BH
HiC_scaffold_6	23430001	23480000	0.385148	2.58226	-0.569013	0.80996	0.38188	-0.56918	1.01707	2.58226	21	BH
HiC_scaffold_6	23440001	23490000	0.242403	2.45721	-0.362762	0.60996	0.3639	-0.02039	0.887872	2.45721	21	BH
HiC_scaffold_6	24680001	24730000	0.465665	-1.66854	0.805603	0	0.47592	0.686684	0.195991	1.66854	11	BB
HiC_scaffold_6	24690001	24740000	0.454015	-1.58139	0.7604	0	0.49982	0.623383	0.150059	1.58139	11	BB
HiC_scaffold_6	24810001	24860000	0.390058	-2.04812	0.781176	0.0473	0.17142	0.393061	-0.716818	2.04812	11	BB
HiC_scaffold_6	26160001	26210000	0.273344	-1.56088	0.791228	0.10938	0.58706	-0.717769	-1.88321	1.56088	11	BB
HiC_scaffold_7	940001	990000	0.27158	-2.62311	1.00566	1	0.33264	1.11264	-1.00627	2.62311	11	BB
HiC_scaffold_7	950001	1000000	0.276254	-2.69534	1.10326	1	0.3765	1.00975	-1.0282	2.69534	11	BB
HiC_scaffold_7	960001	1010000	0.263552	-2.4477	0.980063	1	0.40674	0.817713	-0.905777	2.4477	11	BB
HiC_scaffold_7	970001	1020000	0.252389	-2.4185	0.839509	0.87102	0.37462	0.73645	-0.765816	2.4185	11	BB
HiC_scaffold_7	1120001	1170000	0.260109	-3.05403	1.04717	0	0.37654	1.29905	-1.02174	3.05403	11	BB
HiC_scaffold_7	1130001	1180000	0.341343	-3.64252	1.51279	0	0.3559	1.32064	-1.61211	3.64252	11	BB
HiC_scaffold_7	1140001	1190000	0.350186	-3.89934	1.68057	0	0.29732	1.29652	-1.59375	3.89934	11	BB
HiC_scaffold_7	1150001	1200000	0.358507	-3.31211	1.63536	0	0.26448	1.41253	-1.40663	3.31211	11	BB
HiC_scaffold_7	1160001	1210000	0.34143	-2.66367	1.30721	0	0.22018	1.30982	-0.923121	2.66367	11	BB
HiC_scaffold_7	1170001	1220000	0.304415	-2.7175	1.10859	0	0.22462	0.882305	-0.67312	2.7175	11	BB
HiC_scaffold_7	1180001	1230000	0.249527	-2.96249	0.846361	0	0.21566	0.688621	-0.368091	2.96249	11	BB
HiC_scaffold_7	2080001	2130000	0.266725	-2.16037	0.783208	0.7154	0.17016	0.817587	-0.36923	2.16037	11	BB
HiC_scaffold_7	27990001	28040000	0.239204	-2.07804	0.584795	0.99088	0.19662	0.25338	0.324773	2.07804	11	BB
HiC_scaffold_7	28030001	28080000	0.26746	-2.40374	0.721868	0.27454	0.1988	0.59897	0.588559	2.40374	11	BB
HiC_scaffold_7	28040001	28090000	0.27509	-2.42077	0.698681	0.08366	0.28618	0.684981	0.510971	2.42077	11	BB
HiC_scaffold_7	28050001	28100000	0.267068	-2.40723	0.740617	0.08366	0.38286	0.743835	0.618337	2.40723	11	BB
HiC_scaffold_7	28060001	28110000	0.247473	-2.15861	0.550765	0.08366	0.38734	0.979364	1.09499	2.15861	11	BB
HiC_scaffold_7	28130001	28180000	0.354269	-1.61631	0.577828	0.04098	0.39258	0.639997	0.275872	1.61631	11	BB
HiC_scaffold_7	28140001	28190000	0.372843	-1.8031	0.566961	0.04098	0.35732	0.697893	0.411201	1.8031	11	BB
HiC_scaffold_7	28150001	28200000	0.380312	-2.01255	0.638498	0.04098	0.41368	0.629241	0.453613	2.01255	11	BB
HiC_scaffold_7	28190001	28240000	0.38528	-2.00844	0.559443	0.72914	0.37262	0.751461	1.05178	2.00844	11	BB
HiC_scaffold_7	28200001	28250000	0.44602	-2.05536	0.571794	0.92914	0.32872	0.649294	0.985223	2.05536	11	BB
HiC_scaffold_7	28210001	28260000	0.493404	-2.50584	0.774929	1	0.31094	0.712263	0.659261	2.50584	11	BB
HiC_scaffold_7	28220001	28270000	0.521637	-2.16427	0.817755	1	0.25144	0.535487	0.406063	2.16427	11	BB
HiC_scaffold_7	28290001	28340000	0.427284	-1.53033	0.550319	0.393	0.18866	0.715141	0.298984	1.53033	11	BB
HiC_scaffold_7	28480001	28530000	0.485966	1.22021	-0.209103	0	0.53314	-0.305846	0.998336	1.22021	21	BH
HiC_scaffold_7	28490001	28540000	0.466307	1.61029	-0.322402	0	0.56872	-0.388517	1.04935	1.61029	21	BH
HiC_scaffold_7	28500001	28550000	0.474066	1.6397	-0.293714	0.10416	0.55422	-0.360622	0.994594	1.6397	21	BH
HiC_scaffold_7	28510001	28560000	0.500794	1.75432	-0.263202	0.21696	0.53758	-0.464431	1.15123	1.75432	21	BH
HiC_scaffold_7	28520001	28570000	0.495367	2.1062	-0.255635	0.21696	0.46478	-0.352539	1.33728	2.1062	21	BH
HiC_scaffold_7	28660001	28710000	0.398062	1.86577	-0.229187	1	0.2747	0.264835	1.09879	1.86577	21	BH
HiC_scaffold_7	28670001	28720000	0.406466	2.24089	-0.263019	1	0.29078	0.249758	1.14062	2.24089	21	BH
HiC_scaffold_7	28680001	28730000	0.430793	2.70963	-0.317681	0.9672	0.28198	-0.0594047	1.03559	2.70963	21	BH
HiC_scaffold_7	28690001	28740000	0.4561	3.0117	-0.322888	0.8388	0.26542	-0.241539	1.10197	3.0117	21	BH
HiC_scaffold_7	28700001	28750000	0.494184	2.74931	-0.206765	0.8388	0.28976	-0.342698	1.09362	2.74931	21	BH
HiC_scaffold_7	29000001	29050000	0.485172	-1.66891	1.36738	0.58316	0.38268	0.611794	-0.298957	1.66891	11	BB
HiC_scaffold_7	29010001	29060000	0.444622	-1.86553	1.2383	0.534	0.49408	0.870529	-0.177828	1.86553	11	BB
HiC_scaffold_7	29020001	29070000	0.416569	-2.14361	1.16644	0.57226	0.51548	0.816585	-0.210061	2.14361	11	BB
HiC_scaffold_7	29030001	29080000	0.410128	-2.43663	1.18269	0.60422	0.53456	0.718918	0.114222	2.43663	11	BB
HiC_scaffold_7	29040001	29090000	0.396781	-2.63354	1.33775	0.44466	0.53072	1.12501	0.276203	2.63354	11	BB
HiC_scaffold_7	29050001	29100000	0.398984	-2.42747	1.38911	0.32134	0.4745	1.26411	0.332639	2.42747	11	BB
HiC_scaffold_7	29060001	29110000	0.443851	-2.46249	1.68873	0.32134	0.41968	1.31821	0.26829	2.46249	11	BB
HiC_scaffold_7	29070001	29120000	0.453958	-2.90028	2.00595	0.3383	0.37284	1.61084	0.295967	2.90028	11	BB
HiC_scaffold_7	29080001	29130000	0.447138	-2.6269	1.85319	0.29446	0.31168	1.81245	-0.0672357	2.6269	11	BB
HiC_scaffold_7	29090001	29140000	0.494726	-2.66653	2.19428	0.25402	0.34854	1.7962	-0.439989	2.66653	11	BB
HiC_scaffold_7	29100001	29150000	0.491256	-3.24025	2.08737	0.25402	0.37678	1.54767	-0.471351	3.24025	11	BB
HiC_scaffold_7	29110001	29160000	0.489171	-3.4932	2.13419	0.36604	0.40416	1.79407	-0.20785	3.4932	11	BB
HiC_scaffold_7	29120001	29170000	0.498349	-3.19059	2.01778	0.42646	0.40856	1.74272	-0.0977788	3.19059	11	BB
HiC_scaffold_7	29130001	29180000	0.499745	-3.36633	2.16213		0.47896	1.63917	-0.183042	3.36633	11	BB
HiC_scaffold_7	29140001	29190000	0.473091	-3.20063	1.90628		0.48236	1.50885	-0.059332	3.20063	11	BB
HiC_scaffold_7	29150001	29200000	0.465311	-2.7752	1.84164		0.54774	1.4058	-0.56706	2.7752	11	BB
HiC_scaffold_7	29160001	29210000	0.439798	-2.44579	1.65069		0.5094	1.0896	-0.687924	2.44579	11	BB
HiC_scaffold_7	29170001	29220000	0.406375	-2.09615	1.40401		0.5154	0.909083	-0.661301	2.09615	11	BB
HiC_scaffold_7	29180001	29230000	0.358905	-1.81522	1.25991		0.5083	0.78787	-0.903576	1.81522	11	BB
HiC_scaffold_7	29190001	29240000	0.370508	-2.26522	1.58707		0.5403	1.03775	-1.12065	2.26522	11	BB
HiC_scaffold_7	29200001	29250000	0.357565	-2.29714	1.5038		0.47568	1.06268	-0.817828	2.29714	11	BB
HiC_scaffold_7	29210001	29260000	0.364601	-2.29234	1.52019		0.47278	1.15483	-0.757513	2.29234	11	BB
HiC_scaffold_7	29220001	29270000	0.362231	-2.53852	1.61999			1.16486	-0.854393	2.53852	11	BB
HiC_scaffold_8	14840001	14890000	0.255804	-4.77549	0.688604	0	0.15	-0.270073	-0.629167	4.77549	11	BB
HiC_scaffold_8	14850001	14900000	0.260243	-4.04231	0.710072	0.15224	0.06684	-0.358573	-0.800871	4.04231	11	BB
HiC_scaffold_8	14860001	14910000	0.249622	-3.16431	0.732627	0.35224	0.06062	-0.362972	-0.794345	3.16431	11	BB
HiC_scaffold_8	14870001	14920000	0.263113	-2.581	0.669941	0.55224	0.07618	-0.342963	-0.750176	2.581	11	BB
HiC_scaffold_8	14880001	14930000	0.243067	-2.74991	0.796063	0.75224	0.06092	-0.0907595	-0.910789	2.74991	11	BB
HiC_scaffold_9	1110001	1160000	0.380101	1.71804	-1.21746	0.93368	0.2295	-1.14219	1.44359	1.71804	21	BH
HiC_scaffold_9	1120001	1170000	0.390476	1.78127	-1.5852	0.8917	0.286	-1.26548	2.42059	1.78127	21	BH
HiC_scaffold_9	1130001	1180000	0.409458	2.04671	-1.99106	0.8917	0.28468	-1.70693	3.19081	2.04671	21	BH
HiC_scaffold_9	1140001	1190000	0.396335	2.0072	-1.78284	0.90316	0.24294	-1.55977	2.88539	2.0072	21	BH
HiC_scaffold_9	1150001	1200000	0.379234	1.82135	-1.61562	0.90316	0.23842	-1.39314	2.81041	1.82135	21	BH
HiC_scaffold_9	1160001	1210000	0.3217	1.87899	-1.49162	0.90316	0.24242	-1.3006	2.48279	1.87899	21	BH
HiC_scaffold_9	1170001	1220000	0.257519	1.67858	-1.12885	0.94514	0.19504	-1.14093	1.83921	1.67858	21	BH
HiC_scaffold_9	5800001	5850000	0.370369	-1.82923	0.673744	1	0.23478	0.844695	-0.178781	1.82923	11	BB
HiC_scaffold_9	5810001	5860000	0.295532	-1.92393	0.615799	1	0.21966	1.17037	0.228451	1.92393	11	BB
HiC_scaffold_9	5820001	5870000	0.250908	-1.7487	0.661737	1	0.23166	1.02767	0.0530906	1.7487	11	BB
HiC_scaffold_9	29620001	29670000	0.25103	2.22282	-0.273008	0.11924	0.3646	-0.271056	0.307464	2.22282	21	BH
HiC_scaffold_9	29680001	29730000	0.244089	2.19254	-0.631341	0	0.2285	-0.215221	1.16279	2.19254	21	BH
HiC_scaffold_9	29690001	29740000	0.255984	2.66409	-0.690146	0	0.2024	-0.340592	1.26808	2.66409	21	BH
HiC_scaffold_9	29700001	29750000	0.255802	2.36469	-0.574037	0	0.24902	-0.18179	1.24953	2.36469	21	BH
HiC_scaffold_9	29710001	29760000	0.238718	2.01711	-0.459958	0	0.28434	-0.189023	1.06173	2.01711	21	BH
HiC_scaffold_9	29880001	29930000	0.385461	2.87655	-0.305058	0.72438	0.3399	-0.440791	0.621454	2.87655	21	BH
HiC_scaffold_9	29890001	29940000	0.404906	3.57129	-0.512864	0.52438	0.3069	-0.701129	0.525531	3.57129	21	BH
HiC_scaffold_9	29900001	29950000	0.442524	3.22973	-0.342323	0.32438	0.25726	-0.608944	0.295586	3.22973	21	BH
HiC_scaffold_9	29940001	29990000	0.277558	-1.5816	0.645976	0.3683	0.2732	0.593572	-0.0318165	1.5816	11	BB
HiC_scaffold_9	30030001	30080000	0.318857	1.58518	-0.216449	0	0.33952	-0.0561489	0.865693	1.58518	21	BH
HiC_scaffold_9	30080001	30130000	0.501963	1.10071	-0.174932	0.21348	0.3572	-0.435085	0.285508	1.10071	21	BH
HiC_scaffold_9	30090001	30140000	0.468072	1.63894	-0.43396	0.41348	0.32774	-0.571305	0.683451	1.63894	21	BH
HiC_scaffold_9	30100001	30150000	0.438622	1.77344	-0.50531	0.61348	0.33238	-0.529229	0.754981	1.77344	21	BH
HiC_scaffold_9	30110001	30160000	0.408943	1.57887	-0.448479	0.81348	0.37606	-0.321426	0.944328	1.57887	21	BH
HiC_scaffold_9	30120001	30170000	0.350064	1.70966	-0.447796	1	0.32696	-0.290865	1.08243	1.70966	21	BH
HiC_scaffold_9	30130001	30180000	0.31686	1.676	-0.381545	1	0.26388	-0.325754	0.943912	1.676	21	BH
HiC_scaffold_9	30140001	30190000	0.343028	1.72691	-0.311851	1	0.25534	-0.396935	0.820066	1.72691	21	BH
HiC_scaffold_9	30150001	30200000	0.356193	1.70933	-0.222523	0.83822	0.27614	-0.407317	0.743856	1.70933	21	BH
HiC_scaffold_9	30160001	30210000	0.343758	2.04069	-0.342129	0.63822	0.28722	-0.471157	0.695115	2.04069	21	BH
HiC_scaffold_9	30170001	30220000	0.358537	1.48437	-0.192546	0.43822	0.30936	-0.346134	0.523457	1.48437	21	BH
HiC_scaffold_9	30230001	30280000	0.381548	1.01832	-0.197686	0	0.352	-0.404034	0.741001	1.01832	21	BH
HiC_scaffold_9	30240001	30290000	0.39101	1.25641	-0.279393	0	0.35632	-0.516591	0.866166	1.25641	21	BH
HiC_scaffold_9	30250001	30300000	0.459836	1.40905	-0.439159	0.03134	0.36146	-0.823881	0.71603	1.40905	21	BH
HiC_scaffold_9	30430001	30480000	0.594043	1.84999	-0.413768	0.33356	0.46188	-0.93975	-0.0898548	1.84999	21	BH
HiC_scaffold_9	30440001	30490000	0.558067	1.78679	-0.447192	0.2912	0.44236	-1.01019	0.0844439	1.78679	21	BH
HiC_scaffold_9	30450001	30500000	0.501385	1.77215	-0.418823	0.14686	0.4247	-0.846194	0.397999	1.77215	21	BH
HiC_scaffold_9	30460001	30510000	0.451527	2.13951	-0.482285	0.02786	0.35884	-0.627317	0.813264	2.13951	21	BH
HiC_scaffold_9	30470001	30520000	0.378116	1.16133	-0.441804	0.02786	0.31492	-0.362697	0.82657	1.16133	21	BH
HiC_scaffold_9	30490001	30540000	0.321048	1.18031	-0.328594	0	0.37112	-0.264248	0.778161	1.18031	21	BH
HiC_scaffold_9	30500001	30550000	0.319952	1.6701	-0.450935	0	0.42912	-0.799851	0.0330772	1.6701	21	BH
HiC_scaffold_9	30510001	30560000	0.336661	1.12091	-0.427443	0.08968	0.52	-0.957168	-0.301669	1.12091	21	BH
HiC_scaffold_9	30520001	30570000	0.358337	1.07492	-0.40413	0.20968	0.55914	-0.97028	-0.33154	1.07492	21	BH
HiC_scaffold_9	30670001	30720000	0.269394	1.10687	-0.19223	0.5475	0.31178	-0.799989	-0.130351	1.10687	21	BH
HiC_scaffold_9	30690001	30740000	0.305975	1.4619	-0.236747	0.1475	0.34024	-1.03782	-0.250253	1.4619	21	BH
HiC_scaffold_9	30840001	30890000	0.573323	1.1901	-0.207814	0.86886	0.36348	-1.00328	-0.268953	1.1901	21	BH
HiC_scaffold_9	30850001	30900000	0.567194	1.31594	-0.31766	0.84106	0.41696	-1.01873	-0.39327	1.31594	21	BH
HiC_scaffold_9	30860001	30910000	0.527708	1.15507	-0.23196	0.83972	0.41868	-1.00312	-0.406644	1.15507	21	BH
HiC_scaffold_9	30910001	30960000	0.426949	1.47805	-0.220833	0.54452	0.48198	-0.837369	-0.38639	1.47805	21	BH
HiC_scaffold_9	30930001	30980000	0.359073	1.38441	-0.31617	0.6036	0.48976	-0.455891	-0.216185	1.38441	21	BH
HiC_scaffold_9	31170001	31220000	0.548945	2.35436	-0.404619	0.19232	0.42264	-0.676805	-0.209414	2.35436	21	BH
HiC_scaffold_9	31180001	31230000	0.567813	2.59063	-0.371093	0.14276	0.38272	-0.757672	-0.280129	2.59063	21	BH
HiC_scaffold_9	31190001	31240000	0.566863	2.54635	-0.254418	0.34276	0.37754	-0.453599	-0.251956	2.54635	21	BH

## Sheet: Table S10
Supplementary Table 10. ANOVA indicated the significant difference in natural selection statistics between BH and BB PSRs
Statistic	BH			BB			F	P-value
	Mean	Quartileupper	Quartilelower	Mean	Quartileupper	Quartilelower
Fst	0.442759	0.340688	0.545411	0.37319	0.295104	0.427526	73.3107	5.15721e-17
ωa	0.486526	0.269504	0.57456	1.0044	0.719618	1.18653	533.671	5.36341e-92
Rsba	2.34532	1.50511	2.63599	2.66511	1.92145	3.1073	15.6387	8.3063e-05
CSS	2.02475	1.80703	2.19081	2.23871	2.05316	2.39306	130.523	3.21673e-28
Tajima's D	-0.143793	-0.703152	0.359391	-1.04619	-1.82607	-0.04346	109.928	2.86384e-24
a Absolute values were used to compare the relative strength of natrual selection between BH and BB populations

[truncated: 7 more sheets: Table S11, Table S12, Table S13, Table S14, Table S15, Table S16, Sheet1]
